# Supplementary material for: Transcriptome Sequence Analysis Elaborates a Complex Defensive Mechanism of Grapevine (Vitis vinifera L.) in Response to Salt Stress
Source: Int J Mol Sci. 2018 Dec 12;19(12):4019. doi: 10.3390/ijms19124019 (PMC6321183; doi:10.3390/ijms19124019)
Supplement: Supplementary file 1 [file ijms-19-04019-s001.zip]

Archive with 2 entries (2 files):
- Additional file 2.xlsx
- supplementary tables.docx
