# Supplementary material for: Transcriptome Sequence Analysis Elaborates a Complex Defensive Mechanism of Grapevine (Vitis vinifera L.) in Response to Salt Stress
Source: Int J Mol Sci. 2018 Dec 12;19(12):4019. doi: 10.3390/ijms19124019 (PMC6321183; doi:10.3390/ijms19124019)
Supplement: Supplementary file 1 [file ijms-19-04019-s001.zip › Additional file 2.xlsx]

## Sheet: Sheet1
Additional file 2: Annotation of 2,472 significantly differentially-expressed genes transcripts according to the NCBI non-redundant, Gene Ontology, and the grapevine genome
Gene	Length	Function	read_A	RPKM_A	read_B	RPKM_B	log2(Fold_change) normalized	q-value(Benjamini et al. 1995)	p_value	Result
VIT_00s0125g00020.t01	257	Putative uncharacterized protein	2707	638.781	4824	1706.49	-1.41764	0	0	down
VIT_00s0125g00030.t01	27351	Putative uncharacterized protein	3075	6.81818	5767	19.1693	-1.49134	0	0	down
VIT_00s0125g00060.t01	572	strain PN40024 mitochondrion	2540	269.299	10004	1590.04	-2.56178	0	0	down
VIT_00s0125g00070.t01	393	strain PN40024 mitochondrion	3578	552.134	15391	3560.45	-2.68897	0	0	down
VIT_00s0125g00080.t01	1000	mitochondrion partial genome	12	0.727743	171	15.5463	-4.417	1.19423e-47	4.81073e-49	down
VIT_00s0144g00040.t01	592	disease resistance protein RGA2-like	49	5.01962	1	0.153571	5.0306	2.45078e-10	4.39218e-11	up
VIT_00s0144g00210.t01	955	CCR4-NOT transcription complex subunit 1-like	103	6.5408	29	2.76074	1.24441	1.70196e-05	5.2345e-06	up
VIT_00s0160g00120.t01	265	TMV resistance protein N-like	39	8.92515	2	0.686143	3.7013	2.13962e-07	5.14075e-08	up
VIT_00s0174g00130.t01	812	protein FAR1-RELATED SEQUENCE 5	88	6.57239	27	3.023	1.12044	0.000285239	0.000107377	up
VIT_00s0174g00190.t01	1051	60S ribosomal protein L5-like	727	41.9497	1177	101.813	-1.27919	4.36516e-81	1.06595e-82	down
VIT_00s0181g00250.t01	1510	sphingosine kinase B-like	83	3.33348	117	7.04432	-1.07943	4.48261e-07	1.12241e-07	down
VIT_00s0186g00020.t01	641	small ubiquitin-related modifier 2-like	1577	149.201	517	73.3268	1.02484	4.49897e-51	1.68124e-52	up
VIT_00s0186g00080.t01	647	small ubiquitin-related modifier 2-like	751	70.3935	188	26.417	1.41397	1.25844e-40	5.91331e-42	up
VIT_00s0187g00040.t01	513	cysteine proteinase inhibitor 1-like	347	41.0212	104	18.4309	1.15425	2.55713e-14	3.34808e-15	up
VIT_00s0187g00180.t01	321	Putative uncharacterized protein	28	5.28993	0.5	0.14161	5.22325	2.08279e-06	5.65395e-07	up
VIT_00s0187g00260.t01	1162	acyl-CoA--sterol O-acyltransferase 1-like	120	6.26285	18	1.40831	2.15286	2.41431e-12	3.67361e-13	up
VIT_00s0187g00380.t01	1352	phosphatidate cytidylyltransferase-like	85	3.81276	127	8.53999	-1.1634	1.99972e-08	4.3126e-09	down
VIT_00s0194g00030.t01	2147	heat shock cognate protein 80-like	2334	65.9273	3511	148.672	-1.17318	3.96266e-210	4.06859e-212	down
VIT_00s0194g00060.t01	515	Putative uncharacterized protein	265	31.2058	46	8.12047	1.94218	6.42021e-23	5.26753e-24	up
VIT_00s0194g00110.t01	1259	4-nitrophenylphosphatase-like, transcript variant 1	43	2.07128	75	5.41584	-1.38666	8.83211e-07	2.29034e-07	down
VIT_00s0194g00120.t01	1345	serine acetyltransferase 1, chloroplastic-like	15	0.676341	158	10.6799	-3.981	1.05195e-41	4.86033e-43	down
VIT_00s0194g00160.t01	858	Putative uncharacterized protein	1296	91.604	398	42.1722	1.11912	1.74155e-48	6.91078e-50	up
VIT_00s0194g00180.t01	637	rho GTPase-activating protein gacV-like	156	14.8519	0.5	0.071361	7.7013	1.36067e-28	9.08079e-30	up
VIT_00s0194g00190.t01	919	rho GTPase-activating protein gacV-like	110	7.25895	4	0.395708	4.19725	1.90636e-20	1.76071e-21	up
VIT_00s0194g00210.t01	1231	calcium-activated outward-rectifying potassium channel 1-like	351	17.292	86	6.35142	1.44496	4.33737e-20	4.0782e-21	up
VIT_00s0194g00330.t01	1007	Putative uncharacterized protein	123	7.40751	185	16.7022	-1.17297	6.2267e-12	9.79996e-13	down
VIT_00s0198g00060.t01	1106	Putative uncharacterized protein	457	25.0587	812	66.7469	-1.41339	2.54166e-65	7.49968e-67	down
VIT_00s0201g00080.t01	504	WAT1-related protein	2	0.240656	33	5.9527	-4.6285	3.56553e-10	6.48315e-11	down
VIT_00s0203g00050.t01	1287	Putative uncharacterized protein	1556	73.3209	194	13.7042	2.41961	1.30644e-171	1.60117e-173	up
VIT_00s0203g00100.t01	2233	probable serine/threonine-protein kinase abkC	174	4.7256	314	12.7841	-1.43578	2.24748e-26	1.61841e-27	down
VIT_00s0203g00160.t01	1074	putative cyclin-D6-1-like	148	8.35707	209	17.6918	-1.08201	7.60672e-12	1.20282e-12	down
VIT_00s0204g00040.t01	939	(S)-ureidoglycine aminohydrolase	50	3.22925	78	7.55195	-1.22565	5.62095e-06	1.61997e-06	down
VIT_00s0204g00070.t01	449	(S)-ureidoglycine aminohydrolase	31	4.18709	53	10.7315	-1.35783	5.61188e-05	1.86548e-05	down
VIT_00s0207g00010.t01	1560	omega-hydroxypalmitate O-feruloyl transferase-like (LOC100249378), mRN	6213	241.531	1092	63.6397	1.92421	0	0	up
VIT_00s0207g00020.t01	1179	INO80 complex subunit D-like	162	8.33293	32	2.46755	1.75574	1.09453e-12	1.62343e-13	up
VIT_00s0207g00050.t01	280	INO80 complex subunit D-like	0.5	0.108295	34	11.0395	-6.67157	1.13573e-10	1.9779e-11	down
VIT_00s0207g00110.t01	762	ycf20-like protein	248	19.7376	36	4.29515	2.20016	4.4527e-25	3.33407e-26	up
VIT_00s0207g00130.t01	666	STS14 protein-like	303	27.5909	61	8.32695	1.72833	2.25607e-22	1.89901e-23	up
VIT_00s0211g00070.t01	1802	serine hydroxymethyltransferase, mitochondrial-like	81	2.72601	155	7.82001	-1.52038	1.25743e-14	1.60333e-15	down
VIT_00s0211g00130.t01	487	Putative uncharacterized protein	63	7.84528	10	1.86682	2.07125	1.06078e-06	2.77631e-07	up
VIT_00s0211g00170.t01	480	Putative uncharacterized protein	95	12.0027	28	5.30331	1.17839	8.16219e-05	2.78629e-05	up
VIT_00s0214g00150.t01	1104	F-box protein PP2-B1-like	117	6.42708	29	2.38814	1.42828	2.77111e-07	6.75925e-08	up
VIT_00s0215g00020.t01	1723	protease Do-like 10, mitochondrial-like	38	1.3375	99	5.22372	-1.96554	1.80082e-13	2.4986e-14	down
VIT_00s0215g00090.t01	1683	Putative uncharacterized protein	18	0.648612	95	5.1318	-2.98404	2.2384e-20	2.07255e-21	down
VIT_00s0218g00010.t01	1160	probable mannitol dehydrogenase-like	53	2.77086	105	8.22928	-1.57043	1.07487e-10	1.86668e-11	down
VIT_00s0218g00140.t01	1512	UDP-glycosyltransferase 91A1	240	9.62623	45	2.70577	1.83093	2.48482e-19	2.42253e-20	up
VIT_00s0218g00200.t01	432	putative UDP-rhamnose:rhamnosyltransferase 1-like	55	7.72104	12	2.52539	1.61229	0.000145708	5.20307e-05	up
VIT_00s0220g00100.t01	495	LETM1 and EF-hand domain-containing protein 1	6	0.735094	32	5.87726	-2.99914	1.37813e-07	3.24263e-08	down
VIT_00s0227g00020.t01	708	Putative uncharacterized protein	18	1.54183	72	9.24548	-2.58411	1.18954e-13	1.62845e-14	down
VIT_00s0229g00020.t01	2033	asparaginyl-tRNA synthetase, chloroplastic/mitochondrial-like, transcript variant 2	311	9.27726	493	22.0465	-1.24878	3.4362e-33	2.00718e-34	down
VIT_00s0229g00050.t01	1079	zinc finger protein ZAT4-like	47	2.64164	71	5.98229	-1.17927	2.85937e-05	9.08249e-06	down
VIT_00s0229g00170.t01	403	Putative uncharacterized protein	455	68.4704	149	33.6133	1.02645	1.97241e-15	2.38272e-16	up
VIT_00s0233g00180.t01	1535	flavin-containing monooxygenase FMO GS-OX-like 3, transcript variant 1	185	7.30904	272	16.1098	-1.14019	2.42049e-16	2.77625e-17	down
VIT_00s0239g00110.t01	486	protein MEI2-like 4-like	15	1.87177	40	7.48263	-1.99914	3.43993e-06	9.62997e-07	down
VIT_00s0246g00070.t01	680	Putative uncharacterized protein	62	5.52942	120	16.0436	-1.5368	9.92131e-12	1.58189e-12	down
VIT_00s0246g00080.t01	1223	Putative uncharacterized protein	138	6.84304	313	23.2674	-1.7656	3.70463e-35	2.0269e-36	down
VIT_00s0246g00090.t01	870	Putative uncharacterized protein	128	8.92252	188	19.6458	-1.1387	1.34902e-11	2.18181e-12	down
VIT_00s0246g00100.t01	1985	Putative uncharacterized protein	253	7.72959	388	17.7706	-1.20103	8.61714e-25	6.53598e-26	down
VIT_00s0246g00140.t01	1906	Putative uncharacterized protein	241	7.66815	408	19.4611	-1.34364	7.83621e-31	4.88178e-32	down
VIT_00s0246g00170.t01	1213	Putative uncharacterized protein	420	20.9984	1049	78.6222	-1.90466	1.32405e-128	2.07591e-130	down
VIT_00s0246g00180.t01	876	Putative uncharacterized protein	445	30.8072	830	86.1399	-1.48341	1.02756e-71	2.77538e-73	down
VIT_00s0246g00190.t01	568	Vitis rotundifolia chloroplast, complete genome	128	13.6665	335	53.62	-1.97212	1.69571e-43	7.51316e-45	down
VIT_00s0246g00200.t01	824	Photosystem I iron-sulfur center	1111	81.768	2118	233.684	-1.51495	8.53742e-188	9.67379e-190	down
VIT_00s0246g00210.t01	633	Putative uncharacterized protein	173	16.5744	369	52.9972	-1.67696	1.80426e-38	8.9537e-40	down
VIT_00s0246g00220.t01	1318	ATPF0B, atp8; ATPase subunit 8	185	8.51242	761	52.4928	-2.62448	5.6064e-138	8.11582e-140	down
VIT_00s0246g00230.t01	1363	Putative uncharacterized protein	110	4.89433	321	21.4111	-2.12918	5.86276e-46	2.44575e-47	down
VIT_00s0246g00240.t01	1017	Putative uncharacterized protein	47	2.80268	92	8.22427	-1.55308	2.29454e-09	4.49315e-10	down
VIT_00s0252g00050.t01	699	Putative uncharacterized protein	169	14.6624	56	7.28352	1.00942	2.9742e-06	8.23538e-07	up
VIT_00s0256g00100.t01	258	Putative uncharacterized protein	0.5	0.11753	21	7.39997	-5.97642	4.01407e-07	9.99434e-08	down
VIT_00s0259g00160.t01	898	acyl carrier protein 3, mitochondrial-like	1481	100.017	356	36.0416	1.47252	2.59555e-84	6.09815e-86	up
VIT_00s0261g00040.t01	1616	Putative uncharacterized protein	68	2.5519	134	7.53865	-1.56273	2.85828e-13	4.03189e-14	down
VIT_00s0264g00130.t01	1565	ankyrin repeat domain-containing protein, chloroplastic-like, transcript variant 1	129	4.99887	197	11.4441	-1.19493	5.53339e-13	7.9999e-14	down
VIT_00s0265g00130.t01	958	Putative uncharacterized protein	276	17.4719	69	6.54808	1.41589	1.48531e-15	1.78468e-16	up
VIT_00s0267g00030.t01	1471	membrane protein of ER body-like protein	314	12.9453	594	36.7117	-1.50381	1.42964e-52	5.18379e-54	down
VIT_00s0270g00040.t01	330	Putative uncharacterized protein	287	52.743	445	122.596	-1.21686	7.08745e-29	4.67099e-30	down
VIT_00s0270g00100.t01	1535	diphthamide biosynthesis protein 1	87	3.43722	121	7.1665	-1.06003	4.23524e-07	1.05793e-07	down
VIT_00s0270g00120.t01	703	alpha-amylase/subtilisin inhibitor-like	69	5.95238	2	0.258646	4.52442	1.17845e-13	1.61272e-14	up
VIT_00s0274g00050.t01	820	Putative uncharacterized protein	409	30.2487	129	14.3023	1.08062	4.10593e-15	5.08921e-16	up
VIT_00s0275g00010.t01	440	Photosystem II D2 protein (psbD)	1678	231.279	2308	476.885	-1.04401	1.20673e-114	2.14869e-116	down
VIT_00s0279g00120.t01	546	Putative uncharacterized protein	18	1.99929	47	7.82592	-1.96877	5.75231e-07	1.46136e-07	down
VIT_00s0282g00030.t01	1639	protein trichome birefringence-like 12	57	2.10908	103	5.71332	-1.43772	2.35866e-09	4.62416e-10	down
VIT_00s0291g00020.t01	669	Putative uncharacterized protein	208	18.8553	45	6.11529	1.62448	1.96142e-14	2.5409e-15	up
VIT_00s0291g00050.t01	2164	Putative uncharacterized protein	464	13.0034	132	5.54558	1.22948	1.09237e-20	9.99312e-22	up
VIT_00s0299g00100.t01	1356	homeobox-leucine zipper protein HAT4-like	1107	49.5091	243	16.2921	1.60352	1.62437e-71	4.40236e-73	up
VIT_00s0304g00050.t01	985	protein SCO1 homolog 2, mitochondrial-like	33	2.03177	92	8.49145	-2.06327	2.40036e-13	3.36652e-14	down
VIT_00s0304g00070.t01	752	Putative uncharacterized protein	9198	741.775	2821	341.048	1.12101	0	0	up
VIT_00s0313g00070.t01	926	MADS-box protein SVP-like	30	1.96475	86	8.44341	-2.10348	7.83974e-13	1.14576e-13	down
VIT_00s0317g00020.t01	404	Putative uncharacterized protein	80	12.009	24	5.40083	1.15286	0.000405126	0.000157707	up
VIT_00s0317g00030.t01	671	Putative uncharacterized protein	175	15.8166	45	6.09706	1.37525	7.53708e-10	1.41107e-10	up
VIT_00s0323g00050.t01	860	21 kDa protein-like	5943	419.087	853	90.1739	2.21647	0	0	up
VIT_00s0324g00040.t01	2037	chaperone protein DnaJ-like	689	20.5128	1006	44.8991	-1.13016	3.59374e-57	1.19503e-58	down
VIT_00s0324g00070.t01	1611	UDP-glycosyltransferase 85A2-like	410	15.4342	106	5.98192	1.36745	1.62367e-21	1.42527e-22	up
VIT_00s0327g00070.t01	186	acyl-[acyl-carrier-protein] desaturase	0.5	0.163025	14	6.84298	-5.39146	4.30932e-05	1.41056e-05	down
VIT_00s0332g00010.t01	1666	Putative uncharacterized protein	134	4.87783	218	11.8963	-1.2862	7.10369e-16	8.36791e-17	down
VIT_00s0332g00030.t01	1057	Putative uncharacterized protein	82	4.70474	150	12.9017	-1.45537	2.30198e-13	3.22481e-14	down
VIT_00s0332g00050.t01	530	Putative uncharacterized protein	502	57.4413	1645	282.176	-2.29644	1.85806e-255	1.66711e-257	down
VIT_00s0332g00060.t01	1670	Putative uncharacterized protein	1556	56.5054	2100	114.323	-1.01665	6.10307e-100	1.23349e-101	down
VIT_00s0332g00080.t01	2177	strain PN40024 mitochondrion, partial genome	22	0.61286	145	6.05536	-3.30458	1.62566e-33	9.4132e-35	down
VIT_00s0332g00110.t01	1960	Photosystem II reaction center protein J	1192	36.8822	6022	279.328	-2.92097	0	0	down
VIT_00s0332g00150.t01	254	mitochondrial DNA	1	0.238761	27	9.66408	-5.33899	8.12884e-09	1.68051e-09	down
VIT_00s0332g00160.t01	2086	Putative uncharacterized protein	303	8.80897	575	25.0602	-1.50835	3.86269e-51	1.44167e-52	down
VIT_00s0333g00050.t01	523	putative lipid-transfer protein DIR1-like	12672	1469.4	3194	555.218	1.4041	0	0	up
VIT_00s0333g00060.t01	993	Putative uncharacterized protein	139	8.48911	31	2.8382	1.58064	1.19401e-09	2.28287e-10	up
VIT_00s0338g00010.t01	1535	F-box protein SKIP23-like	138	5.45215	13	0.769955	2.82398	8.90416e-19	9.02276e-20	up
VIT_00s0338g00030.t01	2010	ganglioside-induced differentiation-associated protein 2-like	654	19.7323	104	4.704	2.0686	5.79471e-60	1.85725e-61	up
VIT_00s0341g00050.t01	1462	sphingomyelin phosphodiesterase 4	44	1.82516	99	6.15628	-1.75403	1.07131e-11	1.7173e-12	down
VIT_00s0341g00070.t01	720	ethylene-responsive transcription factor ERF038	244	20.552	49	6.1872	1.73192	2.92325e-18	3.04195e-19	up
VIT_00s0347g00030.t01	896	zinc finger protein CONSTANS-LIKE 9-like	100	6.76844	10	1.01466	2.73782	1.78521e-13	2.47528e-14	up
VIT_00s0347g00040.t01	436	calcium-binding protein PBP1-like	827	115.031	243	50.6699	1.18282	4.57921e-34	2.60072e-35	up
VIT_00s0360g00040.t01	659	forkhead box protein B2-like	6	0.552157	42	5.79421	-3.39146	1.27073e-10	2.2221e-11	down
VIT_00s0365g00010.t01	69	Putative uncharacterized protein	2	1.75783	24	31.6222	-4.16907	2.28876e-07	5.52606e-08	down
VIT_00s0370g00020.t01	1465	clathrin light chain 1-like	297	12.2946	544	33.7592	-1.45725	4.7538e-46	1.97654e-47	down
VIT_00s0386g00050.t01	579	probable xyloglucan endotransglucosylase/hydrolase protein 7	3508	367.433	808	126.871	1.53411	2.69711e-211	2.74426e-213	up
VIT_00s0388g00040.t01	522	Putative uncharacterized protein	86	9.99136	26	4.52828	1.14172	0.00027009	0.00010133	up
VIT_00s0391g00040.t01	1263	F-box protein FBW2-like	1138	54.6431	282	20.2991	1.42863	4.26236e-62	1.31486e-63	up
VIT_00s0391g00070.t01	1958	Putative uncharacterized protein	1697	52.5613	2926	135.86	-1.37005	5.08758e-223	4.87064e-225	down
VIT_00s0396g00020.t01	1290	Putative uncharacterized protein	72	3.38485	207	14.5885	-2.10767	1.43532e-29	9.22712e-31	down
VIT_00s0396g00030.t01	747	strain PN40024 mitochondrion	15	1.21778	125	15.2132	-3.643	2.76886e-31	1.7006e-32	down
VIT_00s0396g00050.t01	2617	Putative uncharacterized protein	343	7.94854	551	19.1416	-1.26795	7.40508e-38	3.73987e-39	down
VIT_00s0396g00060.t01	906	Putative uncharacterized protein	24	1.6065	179	17.962	-3.48296	5.9019e-43	2.66134e-44	down
VIT_00s0404g00010.t01	942	beta-galactosidase 6-like	51	3.28334	97	9.36162	-1.51159	1.77704e-09	3.45184e-10	down
VIT_00s0415g00030.t01	2305	heat shock 70 kDa protein, mitochondrial-like	412	10.8398	788	31.0803	-1.51966	1.42686e-70	3.90668e-72	down
VIT_00s0438g00020.t01	790	Putative uncharacterized protein	576	44.2173	900	103.573	-1.22796	2.3527e-58	7.6929e-60	down
VIT_00s0445g00030.t01	1049	Putative uncharacterized protein	346	20.0031	100	8.66672	1.20667	3.00244e-15	3.67842e-16	up
VIT_00s0459g00010.t01	1221	Putative uncharacterized protein	172	8.54298	44	3.27618	1.38273	9.04922e-10	1.70547e-10	up
VIT_00s0463g00030.t01	3277	calcium-transporting ATPase 12, plasma membrane-type-like	163	3.01653	327	9.07197	-1.58853	1.05624e-31	6.39941e-33	down
VIT_00s0471g00030.t01	681	GTP-binding protein At2g22870-like	28	2.49349	52	6.94203	-1.47719	2.00958e-05	6.23917e-06	down
VIT_00s0479g00010.t01	486	serine/threonine-protein kinase HT1	205	25.5808	65	12.1593	1.07301	5.08342e-08	1.14167e-08	up
VIT_00s0480g00080.t01	267	polyphenol oxidase - catalytic unit	236	53.604	334	113.728	-1.08517	2.11941e-18	2.19273e-19	down
VIT_00s0504g00010.t01	434	Putative uncharacterized protein	533	74.4791	820	171.773	-1.2056	9.77333e-52	3.60251e-53	down
VIT_00s0505g00030.t01	3299	Putative uncharacterized protein	500	9.19146	843	23.2314	-1.33771	2.15695e-62	6.61392e-64	down
VIT_00s0505g00040.t01	6409	Putative uncharacterized protein	1185	11.2131	3032	43.01	-1.93949	0	0	down
VIT_00s0505g00050.t01	206	psbB; Photosystem II cp47 protein gene	180	52.991	549	242.29	-2.19292	5.58838e-81	1.36724e-82	down
VIT_00s0508g00040.t01	1238	Putative uncharacterized protein	75	3.67398	181	13.2919	-1.85513	4.19018e-22	3.58323e-23	down
VIT_00s0510g00020.t01	1144	methyltransferase-like protein 23	54	2.86262	108	8.58278	-1.58411	4.25366e-11	7.16092e-12	down
VIT_00s0515g00030.t01	835	protein DJ-1 homolog D	202	14.6711	61	6.64162	1.14337	1.16886e-08	2.45104e-09	up
VIT_00s0524g00010.t01	472	Putative uncharacterized protein	76	9.76491	128	24.6546	-1.33618	2.78273e-10	5.01283e-11	down
VIT_00s0524g00030.t01	1578	U-box domain-containing protein 9-like	521	20.0229	723	41.6545	-1.05682	3.79982e-37	1.96124e-38	down
VIT_00s0524g00040.t01	264	U-box domain-containing protein 9-like	57	13.0939	93	32.0265	-1.29038	2.08182e-07	4.98743e-08	down
VIT_00s0527g00010.t01	1065	protein SMG7L	109	6.20688	35	2.98778	1.05479	0.000115326	4.04991e-05	up
VIT_00s0532g00030.t01	533	thioredoxin h (TRX)	925	105.247	169	28.8264	1.86832	5.47432e-74	1.44567e-75	up
VIT_00s0541g00020.t01	731	basic leucine zipper 1-like	64	5.30957	10	1.24369	2.09397	7.17609e-07	1.83933e-07	up
VIT_00s0555g00050.t01	700	Putative uncharacterized protein	144	12.4756	45	5.84447	1.09397	4.15047e-06	1.17439e-06	up
VIT_00s0561g00030.t01	1687	splicing factor U2af large subunit B-like	138	4.9609	201	10.8321	-1.12663	3.91859e-12	6.05677e-13	down
VIT_00s0577g00020.t01	979	phosphoglycerate mutase-like protein 4	68	4.21234	93	8.63636	-1.0358	1.5653e-05	4.79465e-06	down
VIT_00s0585g00030.t01	1759	alpha-1,3-mannosyl-glycoprotein 2-beta-N-acetylglucosaminyltransferase-like	95	3.27533	131	6.77074	-1.04767	1.7976e-07	4.27576e-08	down
VIT_00s0586g00030.t01	981	stem-specific protein TSJT1-like	310	19.1641	50	4.63374	2.04816	1.63739e-28	1.09806e-29	up
VIT_00s0587g00030.t01	1371	CBS domain-containing protein CBSX5-like	561	24.8154	769	50.994	-1.03909	2.12065e-38	1.05532e-39	down
VIT_00s0598g00040.t01	399	Putative uncharacterized protein	13	1.97591	44	10.0256	-2.3431	6.16176e-08	1.3971e-08	down
VIT_00s0615g00020.t01	1139	probable mannitol dehydrogenase-like	41	2.18302	132	10.5361	-2.27095	5.76939e-21	5.1885e-22	down
VIT_00s0615g00030.t01	1377	probable mannitol dehydrogenase-like, transcript variant 1	539	23.7384	1017	67.1456	-1.50007	3.5388e-89	7.88873e-91	down
VIT_00s0615g00040.t01	45	probable mannitol dehydrogenase-like	0.5	0.673836	14	28.2843	-5.39146	4.30932e-05	1.41056e-05	down
VIT_00s0629g00010.t01	814	strain PN40024 mitochondrion, partial genome	20	1.49005	91	10.1636	-2.76997	3.16675e-18	3.29827e-19	down
VIT_00s0629g00020.t01	3864	Putative uncharacterized protein	568	8.91472	780	18.3522	-1.04169	4.32747e-39	2.09949e-40	down
VIT_00s0632g00010.t01	692	ethylene-responsive transcription factor ERF034-like	271	23.7498	62	8.14547	1.54385	2.95137e-17	3.22819e-18	up
VIT_00s0652g00010.t01	1643	dof zinc finger protein DOF1.1	446	16.4624	85	4.7034	1.8074	1.5671e-34	8.73347e-36	up
VIT_00s0662g00040.t01	1456	ethylene-responsive transcription factor RAP2-4-like	1043	43.443	300	18.7323	1.2136	1.77115e-44	7.68354e-46	up
VIT_00s0684g00030.t01	1073	thiosulfate sulfurtransferase 16, chloroplastic	843	47.6458	266	22.5378	1.08	4.21843e-30	2.6748e-31	up
VIT_00s0691g00010.t01	2340	calcium-transporting ATPase 12, plasma membrane-type-like	63	1.63276	133	5.16733	-1.66211	2.62397e-14	3.43804e-15	down
VIT_00s0698g00010.t01	1763	catalase isozyme 1-like	18048	620.831	5743	296.154	1.06786	0	0	up
VIT_00s0701g00010.t01	1532	probable LRR receptor-like serine/threonine-protein kinase9.13,	129	5.10655	37	2.1957	1.21767	1.99774e-06	5.40411e-07	up
VIT_00s0705g00010.t01	1110	isoflavone 2'-hydroxylase-like	336	18.3575	83	6.79807	1.43317	4.7625e-19	4.7158e-20	up
VIT_00s0707g00010.t01	688	15.4 kDa class V heat shock protein-like	507	44.6906	157	20.7463	1.10711	3.39808e-19	3.33019e-20	up
VIT_00s0733g00010.t01	1405	ATP synthase subunit alpha, mitochondrial	428	18.4741	1908	123.462	-2.74049	0	0	down
VIT_00s0734g00030.t01	598	Putative uncharacterized protein	97	9.8371	166	25.237	-1.35923	2.43576e-13	3.42011e-14	down
VIT_00s0757g00010.t01	203	E3 ubiquitin-protein ligase CHIP-like	33	9.85859	2	0.895704	3.46029	3.71092e-06	1.04238e-06	up
VIT_00s0757g00030.t01	527	Putative uncharacterized protein	34	3.9126	72	12.4209	-1.66657	2.94617e-08	6.46e-09	down
VIT_00s0780g00030.t01	242	Putative uncharacterized protein	40	10.024	3	1.12703	3.15286	9.15713e-07	2.38013e-07	up
VIT_00s0800g00020.t01	230	Putative uncharacterized protein	27	7.11922	43	16.9969	-1.25548	0.000700365	0.000284866	down
VIT_00s0804g00020.t01	1478	Putative uncharacterized protein	105	4.30836	172	10.58	-1.29613	6.9262e-13	1.00872e-13	down
VIT_00s0854g00030.t01	939	Putative uncharacterized protein	41	2.64798	100	9.68199	-1.87041	8.55884e-13	1.2556e-13	down
VIT_00s0854g00040.t01	795	strain PN40024 mitochondrion	20	1.52567	62	7.09014	-2.21638	4.05233e-10	7.40485e-11	down
VIT_00s0862g00010.t01	1442	sister chromatid cohesion protein PDS5 homolog B-B-like	122	5.13087	33	2.08055	1.30224	1.06984e-06	2.80399e-07	up
VIT_00s0916g00010.t01	907	E3 ubiquitin-protein ligase RMA1H1-like	536	35.8389	175	17.5413	1.03077	3.99283e-18	4.18452e-19	up
VIT_00s0992g00020.t01	737	15.4 kDa class V heat shock protein-like	483	39.7444	134	16.5298	1.26568	1.89429e-22	1.58836e-23	up
VIT_00s1003g00010.t01	604	Putative uncharacterized protein	153	15.3621	47	7.07443	1.11869	1.27978e-06	3.38204e-07	up
VIT_00s1034g00010.t01	417	E3 ubiquitin-protein ligase CHIP-like	37	5.38099	74	16.1334	-1.58411	6.16191e-08	1.3967e-08	down
VIT_00s1203g00010.t01	696	auxin response factor 6-like	29	2.52688	59	7.70678	-1.60877	1.14203e-06	3.00482e-07	down
VIT_00s1206g00010.t01	1332	aspartic proteinase nepenthesin-2-like	1144	52.0857	374	25.5269	1.02887	1.63455e-37	8.32319e-39	up
VIT_00s1211g00020.t01	473	tRNA (guanine(9)-N1)-methyltransferase-like	2	0.256428	28	5.3818	-4.39146	1.28404e-08	2.71097e-09	down
VIT_00s1286g00010.t01	1229	hsp70-Hsp90 organizing protein 3-like	166	8.1913	253	18.7154	-1.19206	2.54327e-16	2.92178e-17	down
VIT_00s1287g00020.t01	394	nudix hydrolase 2	44	6.77256	71	16.383	-1.27442	8.10899e-06	2.38634e-06	down
VIT_00s1291g00020.t01	1062	Putative uncharacterized protein	546	31.1792	169	14.4675	1.10777	1.28427e-20	1.17842e-21	up
VIT_00s1306g00020.t01	293	Putative uncharacterized protein	23	4.76055	62	19.2378	-2.01474	4.36071e-09	8.77306e-10	down
VIT_00s1308g00020.t01	309	prostamide/prostaglandin F synthase	79	15.5048	18	5.29596	1.54975	8.32383e-06	2.45149e-06	up
VIT_00s1311g00010.t01	388	NADH dehydrogenase [ubiquinone] iron-sulfur protein 4, mitochondrial-like	203	31.7293	66	15.4647	1.03683	1.41242e-07	3.32627e-08	up
VIT_00s1328g00010.t01	484	Putative uncharacterized protein	66	8.26981	12	2.25406	1.87532	3.02795e-06	8.3961e-07	up
VIT_00s1328g00020.t01	500	phytosulfokines 3-like	342	41.4813	101	18.3646	1.17553	1.63524e-14	2.10248e-15	up
VIT_00s1365g00010.t01	1237	fimbrin-1-like	48	2.35325	108	7.93751	-1.75403	1.15162e-12	1.71342e-13	down
VIT_00s1375g00010.t01	1058	double-strand break repair protein MRE11-like	91	5.21618	22	1.89046	1.46426	4.3624e-06	1.23657e-06	up
VIT_00s1455g00020.t01	548	ATP-dependent Clp protease proteolytic subunit-related protein 4, chloroplastic-like	53	5.86532	77	12.7744	-1.12297	2.78245e-05	8.82273e-06	down
VIT_00s1488g00020.t01	928	Putative uncharacterized protein	108	7.05785	36	3.52683	1.00086	0.000244503	9.1075e-05	up
VIT_00s1490g00010.t01	694	5'-adenylylsulfate reductase 1, chloroplastic-like	296	25.866	468	61.3079	-1.24502	2.10029e-31	1.28512e-32	down
VIT_00s1522g00010.t01	408	protein SKIP34	110	16.3504	32	7.1305	1.19725	1.6194e-05	4.9671e-06	up
VIT_00s1542g00010.t01	1564	receptor-like protein kinase THESEUS 1-like	141	5.46738	241	14.0091	-1.35744	7.09504e-19	7.13048e-20	down
VIT_00s1543g00010.t01	860	Putative uncharacterized protein	1777	125.31	490	51.7998	1.27448	3.40761e-81	8.30548e-83	up
VIT_00s1546g00010.t01	685	tafazzin homolog	30	2.656	59	7.83054	-1.55986	2.01401e-06	5.45232e-07	down
VIT_00s1547g00010.t01	790	Putative uncharacterized protein	292	22.4157	399	45.9173	-1.03453	3.17974e-20	2.96915e-21	down
VIT_00s1596g00010.t01	790	Putative uncharacterized protein	282	21.648	437	50.2904	-1.21604	2.39632e-28	1.6192e-29	down
VIT_00s1707g00010.t01	644	Putative uncharacterized protein	353	33.2419	653	92.1845	-1.47152	6.5628e-56	2.2309e-57	down
VIT_00s1739g00010.t01	1339	strain PN40024 mitochondrion	169	7.65425	271	18.4001	-1.26538	4.95851e-19	4.92136e-20	down
VIT_00s1881g00010.t01	2590	Putative uncharacterized protein	16	0.374642	347	12.1804	-5.0229	1.53824e-100	3.08047e-102	down
VIT_00s1897g00010.t01	428	50S ribosomal protein L21, mitochondrial	29	4.10914	52	11.0456	-1.42657	3.34984e-05	1.07396e-05	down
VIT_00s2032g00010.t01	620	Putative uncharacterized protein	15988	1563.86	4696	688.6	1.18338	0	0	up
VIT_00s2240g00010.t01	1365	UDP-glucuronate 4-epimerase 3-like	117	5.19816	34	2.26452	1.1988	8.24904e-06	2.4287e-06	up
VIT_00s2249g00010.t01	591	putative GEM-like protein 3	135	13.853	45	6.92238	1.00086	3.74282e-05	1.21371e-05	up
VIT_00s2269g00010.t01	1868	U-box domain-containing protein 4-like	1821	59.1194	591	28.7635	1.03939	3.21257e-60	1.02519e-61	up
VIT_00s2301g00010.t01	272	Putative uncharacterized protein	0.5	0.11148	63	21.0573	-7.56139	6.90236e-18	7.33428e-19	down
VIT_00s2326g00010.t01	813	Putative uncharacterized protein	77	5.74377	20	2.2365	1.36075	7.20514e-05	2.43493e-05	up
VIT_00s2342g00010.t01	420	U-box domain-containing protein 9-like	61	8.808	94	20.3474	-1.20796	7.56105e-07	1.94289e-07	down
VIT_00s2419g00010.t01	811	Putative uncharacterized protein	39	2.91636	61	6.83816	-1.22944	6.34032e-05	2.1239e-05	down
VIT_00s2440g00010.t01	1100	Putative uncharacterized protein	986	54.3602	4273	353.159	-2.6997	0	0	down
VIT_00s2472g00010.t01	638	enhancer of mRNA-decapping protein 4-like	11	1.04561	42	5.98493	-2.51699	3.42221e-08	7.56235e-09	down
VIT_00s2527g00010.t01	808	acid beta-fructofuranosidase-like	89	6.67998	24	2.70041	1.30666	3.3983e-05	1.09051e-05	up
VIT_00s2563g00010.t01	1283	glucuronosyltransferase PGSIP8	188	8.88644	388	27.4938	-1.62943	8.14107e-39	3.99109e-40	down
VIT_00s2608g00010.t01	2148	Putative uncharacterized protein	3558	100.454	9299	393.579	-1.97012	0	0	down
VIT_00s2608g00020.t01	124	psbB; Photosystem II CP47 chlorophyll apoprotein gene	341	166.774	1008	739.042	-2.14776	2.27336e-144	3.21731e-146	down
VIT_00s2710g00010.t01	572	Putative uncharacterized protein	57	6.04332	12	1.90728	1.66382	7.44273e-05	2.519e-05	up
VIT_00s2769g00010.t01	184	protein preY, mitochondrial-like	21	6.92147	2	0.988195	2.80821	0.000962429	0.000400515	up
VIT_00s2785g00010.t01	1039	Putative uncharacterized protein	184	10.7399	55	4.81258	1.1581	3.98027e-08	8.85261e-09	up
VIT_00s2814g00010.t01	242	senescence-associated protein DIN1-like	55	13.783	9	3.3811	2.02733	7.48006e-06	2.19226e-06	up
VIT_00s2837g00010.t01	666	histone H3.3-like	27292	2485.18	6630	905.044	1.45729	0	0	up
VIT_00s2851g00010.t01	1012	hsp70-Hsp90 organizing protein 3-like	100	5.99261	180	16.1705	-1.4321	1.78214e-15	2.14958e-16	down
VIT_00s2879g00010.t01	265	Putative uncharacterized protein	29	6.63665	4	1.37229	2.27387	0.000554579	0.000219913	up
VIT_01s0010g00060.t01	2305	Putative uncharacterized protein	488	12.8394	677	26.7023	-1.05638	8.13784e-35	4.48631e-36	down
VIT_01s0010g00540.t01	2500	transcription factor BIM2-like	116	2.81394	182	6.61853	-1.23392	1.19198e-12	1.77623e-13	down
VIT_01s0010g00560.t01	1881	Putative uncharacterized protein	41	1.32188	106	5.12327	-1.95448	2.9818e-14	3.91929e-15	down
VIT_01s0010g00580.t01	1148	translin-associated protein X-like, transcript variant 1	93	4.9129	125	9.89916	-1.01073	7.8693e-07	2.03011e-07	down
VIT_01s0010g00790.t01	744	Putative uncharacterized protein	23	1.87479	52	6.3542	-1.76098	1.1164e-06	2.93375e-07	down
VIT_01s0010g00980.t01	296	S-adenosylmethionine decarboxylase proenzyme (SAMDC)	544	111.456	171	52.5212	1.0855	6.53702e-20	6.18873e-21	up
VIT_01s0010g01110.t01	1401	LAG1 longevity assurance homolog 3-like	95	4.11228	128	8.3062	-1.01425	5.292e-07	1.33744e-07	down
VIT_01s0010g01140.t01	751	N-acetyltransferase ycf52	463	37.3885	112	13.5584	1.46341	1.11002e-26	7.88546e-28	up
VIT_01s0010g01260.t01	400	chloroplast DNA	88782	13460.5	357260	81199.8	-2.59274	0	0	down
VIT_01s0010g01450.t01	2038	Putative uncharacterized protein	88	2.61864	145	6.46836	-1.30458	3.94975e-11	6.6301e-12	down
VIT_01s0010g02170.t01	1254	Putative uncharacterized protein	182	8.80178	268	19.4298	-1.1424	3.64736e-16	4.23237e-17	down
VIT_01s0010g02310.t01	204	Putative uncharacterized protein	70	20.8096	94	41.8917	-1.00941	2.16376e-05	6.74787e-06	down
VIT_01s0010g02430.t01	1115	mitotic spindle checkpoint protein MAD2-like, transcript variant 1	63	3.42659	98	7.99064	-1.22154	3.35666e-07	8.25736e-08	down
VIT_01s0010g02460.t01	1372	glyceraldehyde-3-phosphate dehydrogenase-like	15	0.663031	133	8.81308	-3.7325	8.38199e-34	4.78761e-35	down
VIT_01s0010g03050.t01	520	protein kish-A-like	577	67.2929	187	32.694	1.04143	9.55079e-20	9.11702e-21	up
VIT_01s0010g03290.t01	698	probable beta-1,3-galactosyltransferase 11-like	21	1.82457	63	8.2057	-2.16907	5.05654e-10	9.33807e-11	down
VIT_01s0010g03300.t01	2692	mannosyl-oligosaccharide glucosidase-like, transcript variant 1	118	2.6583	162	5.47105	-1.04131	6.53651e-09	1.33892e-09	down
VIT_01s0010g03390.t01	2906	endoplasmic reticulum metallopeptidase 1-like	123	2.56688	263	8.22793	-1.68051	9.3405e-28	6.4453e-29	down
VIT_01s0010g03600.t01	888	REF/SRPP-like protein	10722	732.25	2510	256.975	1.51071	0	0	up
VIT_01s0010g03630.t01	1483	F-box protein	1353	55.3291	293	17.9621	1.62308	8.7018e-89	1.94384e-90	up
VIT_01s0010g03860.t01	397	Putative uncharacterized protein	1296	197.975	417	95.494	1.05184	6.39176e-44	2.80538e-45	up
VIT_01s0010g03980.t01	1182	Putative uncharacterized protein	872	44.74	271	20.8441	1.10193	4.14069e-32	2.47423e-33	up
VIT_01s0011g00060.t01	603	Putative uncharacterized protein	1364	137.181	446	67.2431	1.02862	1.49596e-44	6.46205e-46	up
VIT_01s0011g00290.t01	950	Putative uncharacterized protein	131	8.36266	40	3.82795	1.12739	6.98055e-06	2.04038e-06	up
VIT_01s0011g00400.t01	1959	ras GTPase-activating protein-binding protein 1-like	91	2.81711	219	10.1634	-1.8511	1.79074e-26	1.28454e-27	down
VIT_01s0011g00410.t01	1537	ninja-family protein AFP1-like	90	3.55112	132	7.80783	-1.13665	1.95379e-08	4.20993e-09	down
VIT_01s0011g00500.t01	1652	protein root UVB sensitive 3	49	1.7988	139	7.64954	-2.08834	6.12745e-20	5.79531e-21	down
VIT_01s0011g00550.t01	1274	monoacylglycerol lipase ABHD6	306	14.5663	422	30.1143	-1.04782	9.13959e-22	7.94673e-23	down
VIT_01s0011g00690.t01	1772	UDP-glucose 6-dehydrogenase-like, transcript variant 1	2495	85.3893	3642	186.856	-1.1298	3.1799e-205	3.35315e-207	down
VIT_01s0011g01050.t01	2335	vacuolar-sorting receptor 7-like	241	6.25932	322	12.5372	-1.00213	1.01975e-15	1.21255e-16	down
VIT_01s0011g01110.t01	1149	MOSC domain-containing protein 1, mitochondrial-like	601	31.7213	144	11.3939	1.47719	7.66092e-35	4.21985e-36	up
VIT_01s0011g01140.t01	2143	cationic amino acid transporter 5	245	6.93331	69	2.92723	1.24401	1.33789e-11	2.16258e-12	up
VIT_01s0011g01230.t01	1707	GTP-binding protein ERG-like	87	3.09088	136	7.24329	-1.22863	1.16735e-09	2.22759e-10	down
VIT_01s0011g01270.t01	622	Putative uncharacterized protein	149	14.5276	33	4.82341	1.59067	2.37032e-10	4.2436e-11	up
VIT_01s0011g01290.t01	1688	allantoate deiminase, chloroplastic-like	501	17.9996	160	8.61743	1.06263	7.97878e-18	8.49465e-19	up
VIT_01s0011g01370.t01	672	thioredoxin O1, mitochondrial-like	69	6.22697	97	13.123	-1.0755	5.10201e-06	1.45991e-06	down
VIT_01s0011g01380.t01	874	thioredoxin O1, mitochondrial-like	72	4.99595	101	10.5061	-1.07239	3.36827e-06	9.41843e-07	down
VIT_01s0011g01520.t01	1309	peroxisomal 2,4-dienoyl-CoA reductase-like	99	4.58661	218	15.1407	-1.72293	5.90699e-24	4.64156e-25	down
VIT_01s0011g01670.t01	1337	transcription initiation factor TFIID subunit 8	207	9.38935	303	20.6035	-1.13379	6.07046e-18	6.43488e-19	down
VIT_01s0011g01960.t01	994	proteasome subunit alpha type-2-B-like	528	32.214	708	64.7556	-1.00732	1.04326e-33	6.00709e-35	down
VIT_01s0011g02100.t01	1142	ATP-dependent Clp protease proteolytic subunit 2, mitochondrial-like	87	4.62008	141	11.2249	-1.28071	1.42049e-10	2.49384e-11	down
VIT_01s0011g02180.t01	2498	nucleolin 2 (LOC100262769), transcript variant X1	1364	33.1145	2208	80.3595	-1.279	1.54179e-151	2.1178e-153	down
VIT_01s0011g02330.t01	1623	glycine-rich protein DOT1-like	2245	83.887	745	41.7319	1.0073	2.198e-70	6.05868e-72	up
VIT_01s0011g02430.t01	1249	HD domain-containing protein 2-like	62	3.01041	167	12.1558	-2.01361	1.03075e-22	8.52365e-24	down
VIT_01s0011g02440.t01	1179	HD domain-containing protein 2 homolog	38	1.95464	98	7.55688	-1.95089	3.16773e-13	4.48891e-14	down
VIT_01s0011g02490.t01	4260	tRNA-specific adenosine deaminase, chloroplastic-like	166	2.36317	279	5.95422	-1.33319	3.94002e-21	3.52783e-22	down
VIT_01s0011g02510.t01	958	mitochondrial protein import protein ZIM17-like	116	7.34326	17	1.61329	2.18641	3.52329e-12	5.42459e-13	up
VIT_01s0011g02870.t01	2278	Putative uncharacterized protein	114	3.03492	179	7.14381	-1.23503	1.78685e-12	2.69407e-13	down
VIT_01s0011g02880.t01	1940	cationic amino acid transporter 8, vacuolar-like	290	9.06553	33	1.54647	2.55141	1.42607e-34	7.94093e-36	up
VIT_01s0011g03190.t01	660	ATP-dependent Clp protease adapter protein ClpS-like	230	21.1339	63	8.67815	1.2841	1.86241e-11	3.03969e-12	up
VIT_01s0011g03220.t01	1740	CTL-like protein DDB_G0274487	124	4.32184	182	9.50939	-1.13771	3.03165e-11	5.03638e-12	down
VIT_01s0011g03430.t01	646	protein NIM1-INTERACTING 2-like	167	15.6776	356	50.1012	-1.67614	4.02423e-37	2.07893e-38	down
VIT_01s0011g03440.t01	506	Putative uncharacterized protein	395	47.3416	1069	192.069	-2.02044	1.29365e-141	1.85474e-143	down
VIT_01s0011g03620.t01	1430	monoglyceride lipase-like	63	2.67178	125	7.94702	-1.57261	1.47592e-12	2.213e-13	down
VIT_01s0011g03670.t01	1013	nuclease S1-like, transcript variant 1	183	10.9557	54	4.84635	1.17671	2.8684e-08	6.28018e-09	up
VIT_01s0011g03910.t01	1815	probable protein phosphatase 2C 15-like	238	7.95238	334	16.7302	-1.07299	4.40066e-18	4.6221e-19	down
VIT_01s0011g03940.t01	239	Putative uncharacterized protein	188	47.7042	351	133.518	-1.48485	7.6155e-31	4.73723e-32	down
VIT_01s0011g03980.t01	2222	probable serine/threonine-protein kinase At1g18390-like	319	8.70649	96	3.92787	1.14834	3.78026e-13	5.40412e-14	up
VIT_01s0011g04090.t01	1957	Putative uncharacterized protein	101	3.12988	146	6.78254	-1.11572	5.62579e-09	1.14522e-09	down
VIT_01s0011g04110.t01	192	Putative uncharacterized protein	8	2.52688	29	13.7318	-2.44209	8.04922e-06	2.36838e-06	down
VIT_01s0011g04130.t01	2624	probable elongator complex protein 2-like	144	3.32809	240	8.3153	-1.32107	4.48689e-18	4.71681e-19	down
VIT_01s0011g04180.t01	1187	lipid phosphate phosphatase 2-like	84	4.29166	196	15.0119	-1.8065	4.87664e-23	3.97628e-24	down
VIT_01s0011g04310.t01	591	E3 ubiquitin-protein ligase RHA2A-like	1058	108.566	343	52.7639	1.04095	2.03987e-35	1.10852e-36	up
VIT_01s0011g04480.t01	764	histone chaperone ASF1B-like	33	2.61949	63	7.49683	-1.51699	1.48043e-06	3.93696e-07	down
VIT_01s0011g04640.t01	1395	Putative uncharacterized protein	620	26.9534	201	13.0994	1.04097	3.92835e-21	3.51557e-22	up
VIT_01s0011g04710.t01	1958	Putative uncharacterized protein	152	4.7079	331	15.369	-1.70687	1.87233e-35	1.01574e-36	down
VIT_01s0011g04760.t01	1230	Putative uncharacterized protein	1119	55.1724	331	24.4655	1.1732	3.30361e-45	1.40108e-46	up
VIT_01s0011g04910.t01	1705	serine carboxypeptidase-like 50-like	535	19.0294	149	7.94497	1.26012	1.337e-24	1.02214e-25	up
VIT_01s0011g04950.t01	767	nudix hydrolase 25-like	71	5.61384	16	1.89651	1.56564	2.17289e-05	6.77735e-06	up
VIT_01s0011g05170.t01	360	MLP-like protein 31	180	30.3226	19	4.79823	2.65982	8.97511e-23	7.39278e-24	up
VIT_01s0011g05190.t01	919	MLP-like protein 34	1132	74.7012	259	25.6221	1.54374	3.17035e-69	8.92952e-71	up
VIT_01s0011g05200.t01	1642	phosphoethanolamine N-methyltransferase 3-like	201	7.42369	306	16.9425	-1.19044	1.70788e-19	1.65322e-20	down
VIT_01s0011g05240.t01	288	Putative uncharacterized protein	209	44.0099	367	115.852	-1.39638	1.89554e-29	1.22383e-30	down
VIT_01s0011g05380.t01	1750	probable pectinesterase/pectinesterase inhibitor 6-like (LOC100252606), miscRNA	113	3.91595	202	10.4941	-1.42214	4.45902e-17	4.91643e-18	down
VIT_01s0011g05390.t01	891	21 kDa protein-like	492	33.4876	55	5.61197	2.57705	1.03092e-58	3.35662e-60	up
VIT_01s0011g05400.t01	1555	actin-related protein 2/3 complex subunit 2-like, transcript variant 1	112	4.36802	164	9.58835	-1.1343	3.42441e-10	6.21468e-11	down
VIT_01s0011g05410.t01	802	21 kDa protein-like	113	8.54478	32	3.62749	1.23607	7.09227e-06	2.07435e-06	up
VIT_01s0011g05420.t01	885	protein PLANT CADMIUM RESISTANCE 2-like	141	9.66212	0.5	0.0513638	7.55544	3.06505e-26	2.2199e-27	up
VIT_01s0011g05560.t01	1622	protein TIFY 6B-like, transcript variant 1	1528	57.1307	2320	130.037	-1.18659	1.53956e-141	2.21442e-143	down
VIT_01s0011g05580.t01	2047	probable inactive receptor kinase At1g48480-like	191	5.65864	350	15.5446	-1.45789	5.94086e-30	3.7807e-31	down
VIT_01s0011g05610.t01	807	probable peroxygenase 4	44	3.30656	69	7.77331	-1.2332	1.88432e-05	5.82848e-06	down
VIT_01s0011g05860.t01	1571	aspartate-semialdehyde dehydrogenase-like	485	18.7224	729	42.1873	-1.17204	4.18434e-44	1.83072e-45	down
VIT_01s0011g05910.t01	1209	probable S-adenosylmethionine-dependent methyltransferase	243	12.1892	59	4.43666	1.45806	2.14675e-14	2.79092e-15	up
VIT_01s0011g05930.t01	1276	probable S-adenosylmethionine-dependent methyltransferase	187	8.88766	22	1.56748	2.50336	3.72359e-22	3.17561e-23	up
VIT_01s0011g06010.t01	748	vacuolar iron transporter 1-like	33	2.67553	57	6.92793	-1.3726	2.42089e-05	7.61189e-06	down
VIT_01s0011g06020.t01	769	probable small nuclear ribonucleoprotein Sm D2-like	1052	82.9633	318	37.5951	1.14193	8.74888e-41	4.09079e-42	up
VIT_01s0011g06200.t01	1186	zinc finger protein 4-like	486	24.8513	149	11.4217	1.12154	8.17957e-19	8.26204e-20	up
VIT_01s0011g06320.t01	758	cyclin-J18-like	23	1.84016	55	6.59666	-1.8419	2.22433e-07	5.35765e-08	down
VIT_01s0011g06560.t01	2342	probable potassium transporter 17-like	171	4.42798	345	13.3925	-1.59671	1.20357e-33	6.94132e-35	down
VIT_01s0011g06590.t01	368	non-specific lipid transfer protein GPI-anchored 2	258	42.5176	71	17.5405	1.27737	1.24896e-12	1.8646e-13	up
VIT_01s0026g00290.t01	765	transcription factor PAR1	821	65.0846	269	31.9684	1.02567	4.91339e-27	3.43815e-28	up
VIT_01s0026g00350.t01	1318	Putative uncharacterized protein	153	7.04	45	3.10404	1.18143	3.97956e-07	9.89645e-08	up
VIT_01s0026g00480.t01	225	Putative uncharacterized protein	7	1.88674	21	8.4853	-2.16907	0.000469169	0.000184265	down
VIT_01s0026g00570.t01	821	MLP-like protein 423	12999	960.204	3463	383.477	1.3242	0	0	up
VIT_01s0026g00600.t01	420	Putative uncharacterized protein	41	5.92013	58	12.5548	-1.08454	0.000451932	0.000176858	down
VIT_01s0026g00610.t01	1860	protein NLRC3-like	197	6.42318	265	12.9528	-1.0119	2.5809e-13	3.63107e-14	down
VIT_01s0026g00730.t01	909	Putative uncharacterized protein	827	55.1745	237	23.7036	1.21889	1.11199e-35	5.9966e-37	up
VIT_01s0026g00820.t01	2814	IAA-amino acid hydrolase ILR1-like 4-like	334	7.19812	461	14.8939	-1.04903	9.9616e-24	7.87824e-25	down
VIT_01s0026g00940.t01	746	two-component response regulator ARR6	14	1.13811	81	9.87135	-3.1166	3.25506e-18	3.39778e-19	down
VIT_01s0026g01060.t01	2185	probable inactive receptor kinase At1g27190-like	936	25.9789	251	10.4437	1.31471	3.26011e-45	1.38112e-46	up
VIT_01s0026g01430.t01	2099	Putative uncharacterized protein	1075	31.0594	1999	86.5826	-1.47905	4.19812e-171	5.16465e-173	down
VIT_01s0026g01460.t01	609	thioredoxin H2	66	6.57239	172	25.6768	-1.96598	1.13158e-22	9.37837e-24	down
VIT_01s0026g01720.t01	1019	single-stranded DNA-binding protein WHY1, chloroplastic	253	15.0572	500	44.6094	-1.5669	4.33377e-47	1.7598e-48	down
VIT_01s0026g01960.t01	2140	sucrose transporter-like	394	11.1655	526	22.3461	-1.00097	5.18148e-25	3.89174e-26	down
VIT_01s0026g02100.t01	772	Putative uncharacterized protein	1112	87.3543	88	10.3632	3.0754	6.81027e-158	9.03962e-160	up
VIT_01s0026g02310.t01	1244	sphingoid base hydroxylase 2-like	121	5.89877	171	12.497	-1.0831	6.75446e-10	1.25955e-10	down
VIT_01s0026g02350.t01	1500	Putative uncharacterized protein	252	10.1884	415	25.1529	-1.30379	5.81201e-30	3.69601e-31	down
VIT_01s0026g02580.t01	1967	dof zinc finger protein DOF5.2-like	297	9.15691	65	3.00427	1.60784	6.69169e-20	6.34444e-21	up
VIT_01s0026g02620.t01	1130	expansin-A1-like	10107	542.426	1305	104.994	2.36913	0	0	up
VIT_01s0026g02740.t01	981	Putative uncharacterized protein	1624	100.395	427	39.5721	1.34314	1.76611e-80	4.32909e-82	up
VIT_01s0127g00110.t01	177	Putative uncharacterized protein	33	11.3067	3	1.54091	2.87532	2.26448e-05	7.09495e-06	up
VIT_01s0127g00310.t01	1334	Putative uncharacterized protein	236	10.7288	52	3.54387	1.5981	6.95691e-16	8.19179e-17	up
VIT_01s0127g00380.t01	917	pyrrolidone-carboxylate peptidase-like	867	57.3385	284	28.1565	1.02603	1.61191e-28	1.08022e-29	up
VIT_01s0127g00400.t01	1645	polygalacturonase At1g48100-like	1034	38.1199	326	18.017	1.08119	8.64211e-37	4.52849e-38	up
VIT_01s0127g00470.t01	1366	glycogenin-1-like	3836	170.304	1055	70.2154	1.27825	2.25835e-175	2.70517e-177	up
VIT_01s0127g00700.t01	1242	histone-lysine N-methyltransferase SETD1B	546	26.6605	1296	94.8667	-1.8312	1.44846e-150	2.00301e-152	down
VIT_01s0127g00740.t01	1253	quinone oxidoreductase-like protein	10859	525.576	2980	216.22	1.2814	0	0	up
VIT_01s0137g00170.t01	1132	estradiol 17-beta-dehydrogenase 12-A-like	141	7.55387	45	3.61407	1.06359	8.78952e-06	2.59942e-06	up
VIT_01s0137g00240.t01	1556	probable pectate lyase 5-like	683	26.62	173	10.108	1.39701	2.24509e-36	1.19097e-37	up
VIT_01s0137g00370.t01	1004	Putative uncharacterized protein	72	4.34906	126	11.4095	-1.39146	1.02071e-10	1.7679e-11	down
VIT_01s0137g00550.t01	1606	cytochrome P450 71B34-like	807	30.4737	264	14.9448	1.02792	1.1048e-26	7.84325e-28	up
VIT_01s0137g00660.t01	720	ubiquinone biosynthesis protein COQ4 homolog, mitochondrial-like	121	10.1918	26	3.283	1.63432	6.62279e-09	1.35721e-09	up
VIT_01s0137g00670.t01	720	Putative uncharacterized protein	22	1.85305	41	5.17704	-1.48223	0.000160584	5.76956e-05	down
VIT_01s0137g00740.t01	1071	Putative uncharacterized protein	971	54.9828	283	24.023	1.19456	1.85677e-40	8.77635e-42	up
VIT_01s0137g00760.t01	2122	Putative uncharacterized protein	289	8.25941	415	17.7801	-1.10615	2.654e-23	2.13945e-24	down
VIT_01s0137g00790.t01	564	Putative uncharacterized protein	128	13.7635	34	5.48063	1.32843	3.70081e-07	9.169e-08	up
VIT_01s0146g00060.t01	2062	glucose-6-phosphate 1-dehydrogenase, chloroplastic-like	190	5.58807	265	11.6839	-1.0641	2.27229e-14	2.96148e-15	down
VIT_01s0146g00100.t01	1709	Putative uncharacterized protein	376	13.3427	102	5.42611	1.29806	2.29113e-18	2.37463e-19	up
VIT_01s0146g00150.t01	1492	Putative uncharacterized protein	89	3.61758	205	12.4915	-1.78785	1.00397e-23	7.94468e-25	down
VIT_01s0146g00250.t01	1787	serine/threonine-protein kinase PBS1-like	415	14.0838	630	32.0514	-1.18635	5.95198e-39	2.90415e-40	down
VIT_01s0146g00340.t01	1030	somatic embryogenesis receptor kinase 1-like	211	12.4234	67	5.91382	1.0709	3.34301e-08	7.38578e-09	up
VIT_01s0146g00390.t01	733	ATPF0B; ATP synthase protein YMF19	89	7.36347	394	48.8678	-2.73043	7.86305e-75	2.04377e-76	down
VIT_01s0146g00410.t01	1030	GEM-like protein 5	191	11.2459	61	5.38422	1.06258	1.92548e-07	4.59774e-08	up
VIT_01s0146g00520.t01	1315	Putative uncharacterized protein	755	34.8191	222	15.3482	1.18181	3.9233e-31	2.41872e-32	up
VIT_01s0150g00120.t01	1245	ethylene-responsive transcription factor ERF113-like	110	5.35821	15	1.09535	2.29036	3.19714e-12	4.90912e-13	up
VIT_01s0150g00150.t01	1903	glycyl-tRNA synthetase 1, mitochondrial-like	60	1.91209	110	5.25514	-1.45858	4.11761e-10	7.54127e-11	down
VIT_01s0150g00270.t01	900	Putative uncharacterized protein	990	66.7098	303	30.6077	1.124	1.73181e-37	8.82647e-39	up
VIT_01s0150g00320.t01	1454	nudix hydrolase 13	3366	140.393	855	53.4604	1.39293	1.30909e-175	1.56205e-177	up
VIT_01s0244g00020.t01	1781	CCA-adding enzyme-like	102	3.47323	178	9.08629	-1.38741	1.20302e-14	1.53229e-15	down
VIT_01s0244g00090.t01	1745	Putative uncharacterized protein	46	1.59867	133	6.92926	-2.11583	2.0003e-19	1.94369e-20	down
VIT_01s0244g00170.t01	597	light-regulated protein-like	7341	745.723	2245	341.879	1.12515	5.54076e-274	4.6126e-276	up
VIT_02s0012g00140.t01	1650	novel plant SNARE 11-like	64	2.3523	119	6.55682	-1.47892	4.65899e-11	7.87343e-12	down
VIT_02s0012g00590.t01	1624	Putative uncharacterized protein	65	2.4273	126	7.05367	-1.53902	2.7407e-12	4.18926e-13	down
VIT_02s0012g00610.t01	478	Putative uncharacterized protein	113	14.3366	154	29.2903	-1.03071	2.11822e-08	4.58284e-09	down
VIT_02s0012g00650.t01	406	calcium-binding protein PBP1-like	4	0.59749	40	8.95704	-3.90603	3.61484e-11	6.04702e-12	down
VIT_02s0012g00660.t01	597	calcium-binding protein PBP1-like	500	50.7917	142	21.6244	1.23193	2.77161e-22	2.34706e-23	up
VIT_02s0012g00720.t01	380	Putative uncharacterized protein	241	38.4618	59	14.1156	1.44614	4.00819e-14	5.31842e-15	up
VIT_02s0012g00760.t01	1042	phosphatase YqaB-like	75	4.36506	225	19.6311	-2.16907	3.21925e-33	1.87747e-34	down
VIT_02s0012g00900.t01	1575	putative DNA-binding protein ESCAROLA	89	3.42694	183	10.5633	-1.62407	1.02359e-18	1.04243e-19	down
VIT_02s0012g00930.t01	717	Putative uncharacterized protein	597	50.4954	173	21.936	1.20285	1.75772e-25	1.30313e-26	up
VIT_02s0012g00990.t01	931	protein LOL1-like	3501	228.055	594	58.0052	1.97513	8.57944e-300	6.34867e-302	up
VIT_02s0012g01340.t01	1969	ubiquitin carboxyl-terminal hydrolase 21	66	2.0328	109	5.03282	-1.3079	1.17219e-08	2.45937e-09	down
VIT_02s0012g01370.t01	510	glycine-rich cell wall structural protein 1.8-like	570	67.78	141	25.135	1.43116	1.33406e-31	8.10728e-33	up
VIT_02s0012g01410.t01	1120	protein TORNADO 2	147	7.95969	49	3.97748	1.00086	1.62471e-05	4.9849e-06	up
VIT_02s0012g01580.t01	827	Putative uncharacterized protein	92	6.74651	138	15.1706	-1.16907	4.00395e-09	8.02012e-10	down
VIT_02s0012g01620.t01	1892	RNA-binding protein 34	204	6.53892	349	16.7701	-1.35876	6.06635e-27	4.27579e-28	down
VIT_02s0012g01730.t01	747	Putative uncharacterized protein	47	3.8157	107	13.0225	-1.77098	1.03431e-12	1.53123e-13	down
VIT_02s0012g01780.t01	1951	WD repeat-containing protein 74	102	3.17059	140	6.52381	-1.04096	7.68695e-08	1.75642e-08	down
VIT_02s0012g01800.t01	1193	probable inactive shikimate kinase like 2	108	5.4901	231	17.6036	-1.68097	1.7081e-24	1.31216e-25	down
VIT_02s0012g02190.t01	4029	cellulose synthase-like protein D3-like (LOC100247219), miscRNA	199	2.99538	276	6.22791	-1.05601	9.46341e-15	1.19835e-15	down
VIT_02s0012g02220.t01	1291	probable xyloglucan endotransglucosylase/hydrolase protein 30-like	53	2.4897	84	5.91539	-1.2485	1.65337e-06	4.42668e-07	down
VIT_02s0012g02790.t01	1147	secretory carrier-associated membrane protein 4-like	171	9.04127	260	20.6082	-1.18862	1.12935e-16	1.27288e-17	down
VIT_02s0012g03100.t01	93	Putative uncharacterized protein	0.5	0.32605	17	16.6187	-5.67157	5.63567e-06	1.62682e-06	down
VIT_02s0025g00070.t01	730	ubiquitin-conjugating enzyme E2 5-lik	437	36.3041	123	15.3184	1.24487	6.61632e-20	6.26687e-21	up
VIT_02s0025g00140.t01	714	E3 ubiquitin-protein ligase RHA1B-like	231	19.6205	22	2.80127	2.80821	1.2679e-30	7.94565e-32	up
VIT_02s0025g00260.t01	1569	probable polygalacturonase-like	3639	140.655	1113	64.4915	1.12498	5.20825e-136	7.73216e-138	up
VIT_02s0025g00360.t01	2019	1-aminocyclopropane-1-carboxylate synthase-like	1035	31.0886	1431	64.4368	-1.0515	3.7319e-72	1.00106e-73	down
VIT_02s0025g00370.t01	381	2-C-methyl-D-erythritol 2,4-cyclodiphosphate synthase, chloroplastic-like	164	26.1045	230	54.8824	-1.07204	9.4103e-13	1.38704e-13	down
VIT_02s0025g00730.t01	599	disease resistance response protein	89	9.01073	7	1.06243	3.08427	1.70047e-13	2.35385e-14	up
VIT_02s0025g00740.t01	775	disease resistance response protein 206-like	279	21.8323	44	5.16156	2.08058	2.94913e-26	2.13458e-27	up
VIT_02s0025g01010.t01	1346	probable beta-1,3-galactosyltransferase 11-like	65	2.92863	91	6.14648	-1.06953	1.1365e-05	3.41339e-06	down
VIT_02s0025g01050.t01	679	ubiquitin-conjugating enzyme E2-17 kDa-like, transcript variant 1	6790	606.452	1978	264.842	1.19526	4.22068e-279	3.4551e-281	up
VIT_02s0025g01070.t01	494	Putative uncharacterized protein	118	14.4861	31	5.70512	1.34434	8.71504e-07	2.25877e-07	up
VIT_02s0025g01090.t01	559	Putative uncharacterized protein	1267	137.455	83	13.4988	3.34805	7.18278e-194	7.97275e-196	up
VIT_02s0025g01220.t01	1833	high mobility group B protein 13-like	121	4.00331	190	9.4237	-1.2351	3.55309e-13	5.058e-14	down
VIT_02s0025g01240.t01	1520	Putative uncharacterized protein	322	12.8472	608	36.3656	-1.50112	1.19432e-53	4.22006e-55	down
VIT_02s0025g01360.t01	795	ethylene-responsive transcription factor ERF061-like	92	7.01807	29	3.31636	1.08147	0.000313771	0.000118836	up
VIT_02s0025g01430.t01	1554	putative RING-H2 finger protein ATL21A-like	19	0.74148	89	5.20678	-2.81191	4.1256e-18	4.32652e-19	down
VIT_02s0025g01490.t01	1153	probable 26S proteasome non-ATPase regulatory subunit 7-like	112	5.89095	152	11.9852	-1.02468	3.09559e-08	6.81483e-09	down
VIT_02s0025g01500.t01	1012	clone SS0AEB11YA22	461	27.6259	739	66.3887	-1.26491	2.62112e-50	1.00131e-51	down
VIT_02s0025g01720.t01	1565	hybrid signal transduction histidine kinase M	3871	150.005	6548	380.386	-1.34245	0	0	down
VIT_02s0025g02090.t01	2145	nephrocystin-3-like	373	10.5458	550	23.3113	-1.14436	2.90495e-32	1.73448e-33	down
VIT_02s0025g02100.t01	510	Putative uncharacterized protein	29	3.44845	63	11.2305	-1.70341	1.48332e-07	3.50352e-08	down
VIT_02s0025g02190.t01	1256	short-chain dehydrogenase TIC 32, chloroplastic-like	50	2.41422	96	6.94883	-1.52521	1.68121e-09	3.2583e-10	down
VIT_02s0025g02250.t01	1539	dof zinc finger protein DOF4.6-like	81	3.19185	153	9.03823	-1.50164	3.28356e-14	4.32959e-15	down
VIT_02s0025g02370.t01	552	protein yippee-like	339	37.2441	79	13.0112	1.51725	7.9703e-21	7.21758e-22	up
VIT_02s0025g02560.t01	1542	methionine gamma-lyase-like	2313	90.9679	696	41.0351	1.1485	1.38842e-89	3.07581e-91	up
VIT_02s0025g02670.t01	734	Putative uncharacterized protein	89	7.35344	15	1.85791	1.98474	1.34308e-08	2.84618e-09	up
VIT_02s0025g02720.t01	788	Putative uncharacterized protein	269	20.7025	51	5.88402	1.81493	2.63353e-21	2.34219e-22	up
VIT_02s0025g02830.t01	1476	probable beta-1,3-galactosyltransferase 6-like	156	6.40966	45	2.77177	1.20944	1.77393e-07	4.217e-08	up
VIT_02s0025g02960.t01	1208	naringenin,2-oxoglutarate 3-dioxygenase-like	54	2.71096	110	8.27859	-1.61058	1.56539e-11	2.54154e-12	down
VIT_02s0025g03010.t01	636	Putative uncharacterized protein	254	24.22	32	4.57429	2.40458	1.84705e-28	1.24122e-29	up
VIT_02s0025g03070.t01	851	RING-H2 finger protein ATL79	475	33.8502	72	7.69189	2.13775	1.33714e-45	5.60284e-47	up
VIT_02s0025g03160.t01	486	nuclear pore complex protein Nup98-Nup96-like	95	11.8545	19	3.55425	1.73782	8.86096e-08	2.03964e-08	up
VIT_02s0025g03230.t01	2455	Putative uncharacterized protein	74	1.828	201	7.44346	-2.02571	2.34001e-27	1.62552e-28	down
VIT_02s0025g03300.t01	1614	BTB/POZ domain-containing protein At5g41330	187	7.02643	289	16.2789	-1.21214	5.65237e-19	5.63878e-20	down
VIT_02s0025g03670.t01	1005	probable serine racemase-like	89	5.37057	123	11.1268	-1.05089	4.10464e-07	1.02379e-07	down
VIT_02s0025g03770.t01	548	nuclear transcription factor Y subunit C-3	102	11.288	7	1.16131	3.28096	3.91708e-16	4.55622e-17	up
VIT_02s0025g03930.t01	1129	general transcription factor IIE subunit 2-like	102	5.47902	143	11.5152	-1.07155	2.53206e-08	5.51569e-09	down
VIT_02s0025g03970.t01	2714	Putative uncharacterized protein	303	6.77064	433	14.5047	-1.09916	4.90817e-24	3.84763e-25	down
VIT_02s0025g04130.t01	1468	inactive rhomboid protein 1-like, transcript variant 1	1401	57.8774	3372	208.83	-1.85125	0	0	down
VIT_02s0025g04230.t01	701	thaumatin-like protein	741	64.1057	1260	163.412	-1.34999	3.1473e-94	6.72488e-96	down
VIT_02s0025g04250.t01	713	thaumatin-like protein-like	279	23.7307	465	59.2917	-1.32107	3.86183e-34	2.18257e-35	down
VIT_02s0025g04260.t01	642	thaumatin-like protein	118	11.1466	207	29.3134	-1.39495	5.30047e-17	5.88097e-18	down
VIT_02s0025g04270.t01	823	thaumatin-like protein	1855	136.691	2618	289.201	-1.08115	1.50848e-137	2.21158e-139	down
VIT_02s0025g04330.t01	899	Putative uncharacterized protein	133	8.97199	44	4.44962	1.01174	3.64558e-05	1.17838e-05	up
VIT_02s0025g04340.t01	969	protein P21	259	16.2096	24	2.25174	2.84774	1.04655e-34	5.79371e-36	up
VIT_02s0025g04420.t01	1955	MATE efflux family protein 5-like	14	0.434288	153	7.115	-4.03414	9.93859e-41	4.65627e-42	down
VIT_02s0025g04460.t01	846	dehydration-responsive element-binding protein 1E-like	1859	133.262	3300	354.629	-1.41205	2.89521e-263	2.51734e-265	down
VIT_02s0025g04500.t01	1374	Putative uncharacterized protein	106	4.6786	146	9.66043	-1.04601	3.44589e-08	7.61626e-09	down
VIT_02s0025g04560.t01	2404	primary amine oxidase-like	1403	35.3932	366	13.8413	1.35449	1.63585e-70	4.49401e-72	up
VIT_02s0025g04590.t01	1420	transcription factor TCP9-like	111	4.74058	179	11.4603	-1.27351	4.91242e-13	7.07487e-14	down
VIT_02s0025g04760.t01	1155	YTH domain-containing protein 1	52	2.73035	99	7.79262	-1.51302	1.16041e-09	2.21274e-10	down
VIT_02s0025g04770.t01	1030	Putative uncharacterized protein	18	1.05982	69	6.09035	-2.52271	8.28234e-13	1.2137e-13	down
VIT_02s0025g04860.t01	710	geraniol 8-hydroxylase-like	79	6.74785	25	3.20119	1.07582	0.000926841	0.000383648	up
VIT_02s0033g00680.t01	268	Putative uncharacterized protein	6	1.35773	32	10.8554	-2.99914	1.37813e-07	3.24263e-08	down
VIT_02s0033g00980.t01	3247	chloroplast DNA, complete genome	314	5.86468	983	27.5234	-2.23053	1.50456e-147	2.11537e-149	down
VIT_02s0033g01030.t01	1620	benzyl alcohol O-benzoyltransferase-like	376	14.0757	582	32.6617	-1.21439	2.22809e-37	1.1397e-38	down
VIT_02s0033g01110.t01	1876	cyclin-dependent kinase F-4-like	581	18.7819	1084	52.5323	-1.48386	1.66051e-93	3.57875e-95	down
VIT_02s0033g01330.t01	493	acyl-CoA-binding protein-like	8205	1009.32	2046	377.302	1.41959	0	0	up
VIT_02s0033g01370.t01	2279	probable urea active transporter 1-like	76	2.02239	176	7.021	-1.79561	1.26566e-20	1.16076e-21	down
VIT_02s0033g01380.t01	1185	alternative oxidase 3, mitochondrial-like	76	3.88948	139	10.6642	-1.45512	1.8437e-12	2.78405e-13	down
VIT_02s0087g00100.t01	1306	ankyrin-2-like	594	27.5829	146	10.1634	1.44039	3.29296e-33	1.92199e-34	up
VIT_02s0087g00150.t01	249	Putative uncharacterized protein	48	11.6906	10	3.65116	1.67893	0.000266215	9.97907e-05	up
VIT_02s0087g00180.t01	1723	Putative uncharacterized protein	80	2.8158	140	7.38709	-1.39146	8.59383e-12	1.36328e-12	down
VIT_02s0087g00390.t01	1414	carbon catabolite repressor protein 4 homolog 4-like	89	3.81713	151	9.70863	-1.34678	4.49274e-12	6.97536e-13	down
VIT_02s0087g00410.t01	1091	protein notum homolog-like	139	7.72657	36	2.99991	1.36491	5.81838e-08	1.3148e-08	up
VIT_02s0087g00680.t01	382	protein decapping 5-like	6	0.952543	48	11.4237	-3.58411	1.76448e-12	2.65749e-13	down
VIT_02s0087g00810.t01	537	upstream activation factor subunit spp27-like	91	10.2769	25	4.23249	1.27983	3.72167e-05	1.2059e-05	up
VIT_02s0087g00910.t01	1896	probable carotenoid cleavage dioxygenase 4, chloroplastic-like	1640	52.4569	476	22.8244	1.20056	2.50575e-68	7.12718e-70	up
VIT_02s0087g00920.t01	112	probable carotenoid cleavage dioxygenase 4, chloroplastic-like	37	20.0346	2	1.62346	3.62535	5.53233e-07	1.40291e-07	up
VIT_02s0154g00070.t01	1039	axial regulator YABBY 1-like	164	9.57249	282	24.6754	-1.36611	4.01022e-22	3.42377e-23	down
VIT_02s0154g00220.t01	956	Putative uncharacterized protein	988	62.6752	306	29.1001	1.10687	1.59734e-36	8.42923e-38	up
VIT_02s0154g00260.t01	2131	nitrate transporter 1.1-like	332	9.44825	45	1.91982	2.29908	4.62082e-35	2.53459e-36	up
VIT_02s0154g00350.t01	1281	L-lactate dehydrogenase A-like	128	6.05979	241	17.104	-1.497	1.0245e-21	8.9316e-23	down
VIT_02s0154g00370.t01	947	Putative uncharacterized protein	33	2.1133	54	5.18411	-1.2946	9.01683e-05	3.1164e-05	down
VIT_02s0154g00520.t01	1660	aspartic proteinase nepenthesin-1	91	3.32453	129	7.065	-1.08754	9.03608e-08	2.0812e-08	down
VIT_02s0154g00530.t01	734	Putative uncharacterized protein	114	9.41902	35	4.33513	1.1195	3.29554e-05	1.05525e-05	up
VIT_02s0154g00600.t01	1051	probable pectinesterase 68-like	47	2.71201	166	14.3594	-2.40456	6.67398e-28	4.5806e-29	down
VIT_02s0234g00100.t01	984	ubiquitin carboxyl-terminal hydrolase isozyme L3-like	67	4.1293	114	10.5327	-1.35091	2.06195e-09	4.02147e-10	down
VIT_02s0234g00130.t01	1123	ethylene-responsive transcription factor 2-like	964	52.0588	2347	190.004	-1.86782	1.08558e-279	8.83649e-282	down
VIT_02s0236g00060.t01	616	Putative uncharacterized protein	22	2.1659	60	8.85525	-2.03157	6.51574e-09	1.33407e-09	down
VIT_02s0236g00120.t01	515	Putative uncharacterized protein	67	7.88977	17	3.00104	1.39452	0.000167419	6.03836e-05	up
VIT_02s0236g00130.t01	1303	serine/threonine-protein kinase SAPK3-like	56	2.6064	131	9.14023	-1.81017	9.17458e-16	1.08583e-16	down
VIT_02s0241g00020.t01	1145	Putative uncharacterized protein	95	5.0317	158	12.5453	-1.31803	3.29564e-12	5.06341e-13	down
VIT_02s0241g00030.t01	111	Putative uncharacterized protein	85	46.44	12	9.82853	2.24032	1.86932e-09	3.63629e-10	up
VIT_02s0241g00060.t01	1431	Putative uncharacterized protein	1301	55.1359	272	17.2806	1.67384	3.27843e-89	7.29314e-91	up
VIT_02s0241g00090.t01	1185	peptidyl-tRNA hydrolase ICT1, mitochondrial-like	104	5.32245	212	16.2648	-1.61159	2.68707e-21	2.39104e-22	down
VIT_03s0017g00420.t01	617	magnesium-dependent phosphatase 1-like	122	11.9914	19	2.79962	2.0987	3.61776e-12	5.5784e-13	up
VIT_03s0017g00640.t01	1995	2-oxoglutarate/malate translocator, chloroplastic-like	760	23.1029	1027	46.8013	-1.01847	2.21679e-49	8.59157e-51	down
VIT_03s0017g01240.t01	1264	probable nitronate monooxygenase-like	212	10.1715	286	20.5707	-1.01606	2.2371e-14	2.91355e-15	down
VIT_03s0017g01480.t01	500	Putative uncharacterized protein	60	7.27743	2	0.363656	4.32278	8.81024e-12	1.39883e-12	up
VIT_03s0017g02000.t01	1620	putative UDP-glucose flavonoid 3-O-glucosyltransferase 3-like	178	6.66349	598	33.5596	-2.33238	5.84185e-95	1.23743e-96	down
VIT_03s0017g02080.t01	198	cysteine--tRNA ligase, cytoplasmic-like	1	0.306289	11	5.05077	-4.04354	0.000660484	0.000266155	down
VIT_03s0017g02210.t01	711	Putative uncharacterized protein	31	2.64417	47	6.00978	-1.1845	0.000713716	0.000290626	down
VIT_03s0017g02240.t01	1109	proline rich protein 1 (VPRP1)	144	7.87458	40	3.27913	1.26389	2.08084e-07	4.98413e-08	up
VIT_03s0038g00300.t01	2700	minichromosome maintenance complex component 4 (MCM4), mRNA	137	3.07718	213	7.1721	-1.22078	2.14075e-14	2.78113e-15	down
VIT_03s0038g00340.t01	1089	probable salt tolerance-like protein	312	17.3749	66	5.50993	1.6569	9.82548e-22	8.55219e-23	up
VIT_03s0038g00410.t01	1825	MATE efflux family protein 4, chloroplastic-like	156	5.18392	210	10.4613	-1.01295	8.72499e-11	1.50192e-11	down
VIT_03s0038g00570.t01	201	Putative uncharacterized protein	21	6.33607	65	29.4	-2.21416	1.5161e-10	2.66835e-11	down
VIT_03s0038g00580.t01	650	GATA transcription factor 28-like	66	6.15782	2	0.279735	4.46029	4.93736e-13	7.11307e-14	up
VIT_03s0038g00710.t01	463	Putative uncharacterized protein	235	30.7811	1116	219.136	-2.83171	6.05734e-219	5.99515e-221	down
VIT_03s0038g00800.t01	994	NADP-dependent D-sorbitol-6-phosphate dehydrogenase-like	981	59.8521	292	26.7071	1.16418	2.95749e-39	1.4321e-40	up
VIT_03s0038g00950.t01	683	auxin-induced protein 15A-like	714	63.3978	35	4.65884	3.76639	8.20864e-120	1.39709e-121	up
VIT_03s0038g00960.t01	1067	protein AF-9 homolog-like	44	2.50083	80	6.81641	-1.4466	1.46089e-07	3.44515e-08	down
VIT_03s0038g01080.t01	285	indole-3-acetic acid-induced protein ARG7-like	58	12.3418	1	0.318996	5.27387	3.72103e-12	5.74623e-13	up
VIT_03s0038g01090.t01	404	auxin-induced protein X15-like	49	7.35549	0.5	0.112517	6.0306	1.73424e-10	3.06792e-11	up
VIT_03s0038g01100.t01	269	auxin-induced protein 15A-like	51	11.4978	0.5	0.168985	6.08832	7.31294e-11	1.25039e-11	up
VIT_03s0038g01110.t01	541	auxin-induced protein X15-like	72	8.07109	12	2.01657	2.00086	3.19197e-07	7.81976e-08	up
VIT_03s0038g01120.t01	267	auxin-induced protein 15A-like	53	12.0382	3	1.0215	3.55885	2.00894e-09	3.91623e-10	up
VIT_03s0038g01130.t01	975	auxin-induced protein 10A5-like	109	6.77983	2	0.18649	5.18408	6.96033e-22	6.01328e-23	up
VIT_03s0038g01450.t01	129	Putative uncharacterized protein	77	36.1991	16	11.2761	1.68268	2.8843e-06	7.96977e-07	up
VIT_03s0038g01510.t01	580	Putative uncharacterized protein	22883	2392.66	1878	294.373	3.0229	0	0	up
VIT_03s0038g01650.t01	1801	Putative uncharacterized protein	265	8.92337	386	19.4852	-1.12672	2.27682e-22	1.91858e-23	down
VIT_03s0038g01930.t01	707	peptidyl-prolyl cis-trans isomerase-like	20826	1786.42	4111	528.638	1.75672	0	0	up
VIT_03s0038g01960.t01	1224	Putative uncharacterized protein	298	14.7649	29	2.15401	2.77708	8.28073e-39	4.06339e-40	up
VIT_03s0038g02090.t01	1274	PI-PLC X-box domain-containing protein DDB_G0293730-like	2597	123.623	524	37.3932	1.7251	3.44839e-185	4.00308e-187	up
VIT_03s0038g02110.t01	575	chaperone protein dnaJ 11, chloroplastic-like	790	83.3213	230	36.3656	1.19611	3.77612e-33	2.20923e-34	up
VIT_03s0038g02280.t01	1582	Putative uncharacterized protein	549	21.0457	791	45.457	-1.11098	6.37849e-44	2.7966e-45	down
VIT_03s0038g02480.t01	1318	SKP1-like protein 1A	272	12.5156	83	5.72523	1.12832	4.43209e-11	7.47974e-12	up
VIT_03s0038g02490.t01	717	SKP1-like protein 1A-like	190	16.0706	49	6.21309	1.37104	1.47118e-10	2.58691e-11	up
VIT_03s0038g02530.t01	1169	pre-mRNA-splicing factor syf2-like, transcript variant 1	138	7.15915	44	3.42191	1.06499	1.08354e-05	3.2418e-06	up
VIT_03s0038g02730.t01	471	aspartokinase 1, chloroplastic	67	8.62682	13	2.5093	1.78154	5.70585e-06	1.64998e-06	up
VIT_03s0038g02770.t01	767	sorcin-like	363	28.7017	107	12.6829	1.17825	2.1525e-15	2.60824e-16	up
VIT_03s0038g03210.t01	1222	lysM domain-containing GPI-anchored protein 2-like	30	1.48884	69	5.13344	-1.78574	1.17238e-08	2.46057e-09	down
VIT_03s0038g03220.t01	1337	lysM domain-containing GPI-anchored protein 2-like	356	16.1479	598	40.6631	-1.33238	3.17112e-44	1.38449e-45	down
VIT_03s0038g03270.t01	1888	probable serine/threonine-protein kinase At4g35230	154	4.9467	255	12.2792	-1.31167	6.08387e-19	6.09175e-20	down
VIT_03s0038g03410.t01	1060	putative NAC domain-containing protein 94-like	256	14.6464	407	34.9075	-1.25299	1.07615e-27	7.4408e-29	down
VIT_03s0038g03430.t01	919	expansin-like A2	875	57.7417	1713	169.462	-1.55328	1.2057e-157	1.60596e-159	down
VIT_03s0038g03450.t01	380	auxin-induced protein 6B-like	132	21.0662	6	1.43548	3.87532	3.03497e-23	2.45218e-24	up
VIT_03s0038g03460.t01	320	indole-3-acetic acid-induced protein ARG7-like	27	5.11694	1	0.284106	4.17078	8.49443e-06	2.50802e-06	up
VIT_03s0038g03570.t01	1897	L-ascorbate oxidase homolog-like	294	9.39889	409	19.6014	-1.06039	1.60608e-21	1.40909e-22	down
VIT_03s0038g03600.t01	1701	proline-rich receptor-like protein kinase PERK9-like	203	7.2375	49	2.61892	1.46652	2.69426e-12	4.11453e-13	up
VIT_03s0038g03640.t01	878	Putative uncharacterized protein	74	5.11133	117	12.115	-1.24502	1.29636e-08	2.73938e-09	down
VIT_03s0038g03760.t01	474	auxin-induced protein 6B-like	75	9.59577	13	2.49342	1.94427	3.05425e-07	7.47105e-08	up
VIT_03s0038g03910.t01	1737	probable anion transporter 5-like	192	6.70345	273	14.2887	-1.0919	2.32899e-15	2.82534e-16	down
VIT_03s0038g04010.t01	1284	Putative uncharacterized protein	173	8.17105	260	18.4094	-1.17185	2.5358e-16	2.91203e-17	down
VIT_03s0038g04160.t01	856	Putative uncharacterized protein	86	6.09286	13	1.3807	2.14172	4.31514e-09	8.67737e-10	up
VIT_03s0038g04280.t01	1311	protein BCCIP homolog	106	4.90343	154	10.6794	-1.12297	1.69025e-09	3.27778e-10	down
VIT_03s0063g00050.t01	1793	abscisate beta-glucosyltransferase-like	1201	40.6218	2484	125.951	-1.63254	2.03008e-245	1.88718e-247	down
VIT_03s0063g00110.t01	1180	Putative uncharacterized protein	123	6.3215	240	18.491	-1.54848	1.10856e-22	9.18244e-24	down
VIT_03s0063g00300.t01	1797	protein DJ-1 homolog C	224	7.55956	300	15.1776	-1.00557	8.61827e-15	1.08735e-15	down
VIT_03s0063g00360.t01	2024	putative fucosyltransferase-like protein	88	2.63675	209	9.38785	-1.83203	5.81327e-25	4.38241e-26	down
VIT_03s0063g00370.t01	2013	ferredoxin--nitrite reductase, chloroplastic-like gb|JF796046.1| nitrite reductase 1 gene, complete cds	756	22.7759	1459	65.8934	-1.53263	9.58295e-132	1.467e-133	down
VIT_03s0063g00460.t01	979	ethylene-responsive transcription factor ERF109	739	45.7782	2262	210.059	-2.19806	0	0	down
VIT_03s0063g00480.t01	2086	protein CYPRO4-like	1312	38.1431	2456	107.04	-1.48865	3.94042e-212	3.99108e-214	down
VIT_03s0063g00520.t01	779	protein disulfide-isomerase SCO2	68	5.29381	105	12.2541	-1.21089	1.5062e-07	3.56035e-08	down
VIT_03s0063g00590.t01	349	Putative uncharacterized protein	40	6.95074	6	1.56299	2.15286	7.99097e-05	2.721e-05	up
VIT_03s0063g00750.t01	1207	probable carboxylesterase 2	1229	61.7506	359	27.0407	1.19132	8.96268e-51	3.37416e-52	up
VIT_03s0063g00810.t01	1078	probable carboxylesterase 7-like	136	7.65098	209	17.6262	-1.204	7.31748e-14	9.88547e-15	down
VIT_03s0063g00880.t01	1232	Putative uncharacterized protein	485	23.8741	148	10.9215	1.12828	5.99754e-19	5.99976e-20	up
VIT_03s0063g00900.t01	2637	pentatricopeptide repeat-containing protein	248	5.70346	58	1.99962	1.51211	1.99831e-15	2.41494e-16	up
VIT_03s0063g01230.t01	1506	Putative uncharacterized protein	174	7.00682	9	0.54331	3.68891	2.2845e-29	1.47813e-30	up
VIT_03s0063g01340.t01	1173	1-aminocyclopropane-1-carboxylate oxidase homolog 5-like	227	11.7361	51	3.95278	1.57002	5.92727e-15	7.40155e-16	up
VIT_03s0063g01380.t01	805	Putative uncharacterized protein	1073	80.8352	191	21.5709	1.9059	4.97641e-88	1.12316e-89	up
VIT_03s0063g01790.t01	1847	WD repeat-containing protein 5 homolog	82	2.69243	131	6.44814	-1.25998	1.12261e-09	2.13442e-10	down
VIT_03s0063g01870.t01	715	cold-regulated 413 plasma membrane protein 2	1927	163.445	529	67.2636	1.28091	1.12164e-88	2.51075e-90	up
VIT_03s0063g01890.t01	2068	RING-H2 finger protein ATL65	507	14.8681	167	7.34169	1.01803	7.22627e-17	8.07116e-18	up
VIT_03s0063g01910.t01	635	CASP-like protein	194	18.5278	31	4.43832	2.06161	2.39629e-18	2.48694e-19	up
VIT_03s0063g01930.t01	740	Putative uncharacterized protein	461	37.7803	128	15.7257	1.26452	1.92131e-21	1.69543e-22	up
VIT_03s0063g01950.t01	810	Putative uncharacterized protein	401	30.0231	97	10.8872	1.46344	3.12843e-23	2.53203e-24	up
VIT_03s0063g02020.t01	1928	protein TIC 62, chloroplastic-like, transcript variant 1	591	18.5899	899	42.3919	-1.18927	1.88329e-55	6.48028e-57	down
VIT_03s0063g02090.t01	864	UPF0496 protein At4g34320-like	166	11.6517	271	28.5158	-1.29122	1.31436e-19	1.265e-20	down
VIT_03s0063g02120.t01	975	minor allergen Alt a 7-like	113	7.02863	198	18.4625	-1.39328	2.81793e-16	3.24514e-17	down
VIT_03s0063g02250.t01	1821	polyol transporter 5-like	540	17.9838	747	37.2942	-1.05226	4.38113e-38	2.19441e-39	down
VIT_03s0063g02380.t01	719	organ-specific protein S2-like	54	4.55472	92	11.6329	-1.35278	8.16979e-08	1.87166e-08	down
VIT_03s0063g02460.t01	966	Putative uncharacterized protein	517	32.4571	111	10.4466	1.6355	8.81789e-35	4.86937e-36	up
VIT_03s0063g02660.t01	1340	DNA-3-methyladenine glycosylase 1-like	370	16.7453	111	7.53093	1.15286	3.5896e-15	4.42764e-16	up
VIT_03s0088g00060.t01	978	eugenol synthase 1-like	98	6.07693	30	2.78877	1.12371	0.000118901	4.18424e-05	up
VIT_03s0088g00260.t01	1620	serine carboxypeptidase-like 18	290	10.8562	406	22.7846	-1.06953	1.16931e-21	1.02157e-22	down
VIT_03s0088g00270.t01	547	Putative uncharacterized protein	77	8.5369	4	0.664818	3.68268	1.5857e-13	2.19059e-14	up
VIT_03s0088g00810.t01	683	pathogenesis-related protein	3330	295.679	1080	143.758	1.04038	9.74931e-110	1.80359e-111	up
VIT_03s0088g00890.t01	489	basic form of pathogenesis-related protein 1	41	5.08477	0.5	0.092959	5.77345	5.79778e-09	1.18103e-09	up
VIT_03s0088g00910.t01	1005	pathogenesis-related protein 1 (PR-1)	259	15.629	25	2.26154	2.78885	5.40817e-34	3.07402e-35	up
VIT_03s0091g00250.t01	325	Putative uncharacterized protein	45	8.39703	176	49.2334	-2.55169	1.54717e-31	9.42386e-33	down
VIT_03s0091g00460.t01	662	zinc finger SWIM domain-containing protein 7-like	21	1.92379	38	5.21862	-1.43972	0.000389888	0.000151343	down
VIT_03s0091g00620.t01	740	histone deacetylase 6-like	47	3.85179	72	8.84568	-1.19944	1.90663e-05	5.9072e-06	down
VIT_03s0091g00690.t01	925	zinc finger protein ZAT10-like	268	17.5707	532	52.2878	-1.5733	2.39822e-50	9.13945e-52	down
VIT_03s0091g00720.t01	1605	zinc finger protein-like 1	307	11.6001	417	23.6206	-1.02592	8.10717e-21	7.34528e-22	down
VIT_03s0091g00820.t01	1556	ribosomal RNA large subunit methyltransferase N-like	66	2.57236	106	6.19336	-1.26763	4.23872e-08	9.44899e-09	down
VIT_03s0091g00970.t01	1019	ADP-ribosylation factor-like protein 8A	103	6.12999	141	12.5798	-1.03716	7.55715e-08	1.72484e-08	down
VIT_03s0091g01100.t01	597	Putative uncharacterized protein	28	2.84433	55	8.37565	-1.55811	4.72311e-06	1.34548e-06	down
VIT_03s0091g01200.t01	1675	serine carboxypeptidase-like 18	3	0.108618	127	6.89317	-5.98783	6.63752e-38	3.34608e-39	down
VIT_03s0091g01290.t01	1674	serine carboxypeptidase-like 18-like	159	5.76021	278	15.098	-1.39016	2.20384e-22	1.852e-23	down
VIT_03s0097g00580.t01	332	Putative uncharacterized protein	53	9.68132	11	3.01221	1.68438	0.000118391	4.16464e-05	up
VIT_03s0097g00710.t01	1795	glutamyl-tRNA reductase 1, chloroplastic-like	406	13.717	574	29.0722	-1.08368	7.12502e-31	4.41895e-32	down
VIT_03s0110g00200.t01	844	Putative uncharacterized protein	19	1.36524	84	9.0483	-2.7285	1.19772e-16	1.35272e-17	down
VIT_03s0110g00290.t01	822	chaperone protein dnaJ 11, chloroplastic-like	79	5.82844	16	1.76961	1.71967	1.44234e-06	3.83298e-07	up
VIT_03s0132g00070.t01	1666	Putative uncharacterized protein	910	33.1255	1393	76.0163	-1.19836	1.43238e-86	3.29246e-88	down
VIT_03s0132g00080.t01	466	Putative uncharacterized protein	41	5.33574	93	18.1438	-1.76571	3.82477e-11	6.41236e-12	down
VIT_03s0132g00090.t01	1131	Putative uncharacterized protein	63	3.37812	90	7.23453	-1.09868	7.99403e-06	2.3514e-06	down
VIT_03s0132g00310.t01	950	Putative uncharacterized protein	56	3.57488	77	7.36881	-1.04354	8.27497e-05	2.82594e-05	down
VIT_03s0167g00190.t01	1560	cytochrome P450 734A1-like	526	20.4483	77	4.48742	2.18803	7.15099e-52	2.62928e-53	up
VIT_03s0180g00120.t01	2090	Putative uncharacterized protein	317	9.19834	552	24.0117	-1.38429	2.67374e-43	1.19454e-44	down
VIT_03s0180g00200.t01	1738	cinnamate beta-D-glucosyltransferase-like, transcript variant 2	979	34.1609	1353	70.7748	-1.05089	3.36606e-68	9.60529e-70	down
VIT_03s0180g00260.t01	1268	probable cinnamyl alcohol dehydrogenase 1-like	2167	103.642	621	44.5249	1.21893	3.04631e-92	6.63589e-94	up
VIT_04s0008g00120.t01	994	Putative uncharacterized protein	46	2.80652	69	6.31093	-1.16907	4.26456e-05	1.39384e-05	down
VIT_04s0008g00190.t01	2034	protein cereblon-like	313	9.33233	63	2.81592	1.72863	4.38706e-23	3.56897e-24	up
VIT_04s0008g00200.t01	1620	tryptophanyl-tRNA synthetase-like	120	4.49224	192	10.775	-1.26218	1.00067e-13	1.36388e-14	down
VIT_04s0008g00450.t01	2022	Putative uncharacterized protein	230	6.89832	381	17.1307	-1.31226	7.48325e-28	5.14296e-29	down
VIT_04s0008g00520.t01	2147	6-phosphofructokinase 3-like	86	2.4292	222	9.40051	-1.95226	9.66155e-29	6.41213e-30	down
VIT_04s0008g00530.t01	1232	serine/threonine-protein kinase Aurora-1-like	67	3.29808	143	10.5525	-1.67789	1.69502e-15	2.04292e-16	down
VIT_04s0008g00550.t01	1124	Putative uncharacterized protein	113	6.0969	29	2.34564	1.37809	9.34609e-07	2.434e-07	up
VIT_04s0008g00610.t01	1539	zinc finger CCCH domain-containing protein 20-like	3682	145.091	650	38.3977	1.91787	3.12202e-303	2.28138e-305	up
VIT_04s0008g00660.t01	2796	protein EARLY FLOWERING 3-like	113	2.45097	159	5.17	-1.07681	3.36919e-09	6.70426e-10	down
VIT_04s0008g00780.t01	696	Putative uncharacterized protein	33	2.87542	57	7.44554	-1.3726	2.42089e-05	7.61189e-06	down
VIT_04s0008g00790.t01	602	60S ribosomal protein L28-1-like	98	9.87248	209	31.5631	-1.67676	3.54359e-22	3.01554e-23	down
VIT_04s0008g00800.t01	1681	ferrochelatase-2, chloroplastic-like	96	3.46338	139	7.51757	-1.11809	1.2697e-08	2.67892e-09	down
VIT_04s0008g01020.t01	667	Putative uncharacterized protein	111	10.0924	33	4.49799	1.16591	2.26188e-05	7.08421e-06	up
VIT_04s0008g01110.t01	1415	heat shock factor protein HSF30-like	149	6.38596	202	12.9785	-1.02315	1.42867e-10	2.51018e-11	down
VIT_04s0008g01220.t01	2163	probable leucine-rich repeat receptor-like protein kinase At1g68400-like	550	15.4207	1014	42.6198	-1.46666	5.17666e-86	1.19469e-87	down
VIT_04s0008g01370.t01	1926	peptidyl-prolyl cis-trans isomerase CWC27 homolog, transcript variant 2	59	1.85777	115	5.4284	-1.54695	2.19821e-11	3.6071e-12	down
VIT_04s0008g01380.t01	2038	putative nuclease HARBI1	1131	33.6554	1602	71.4642	-1.08638	4.51501e-85	1.05243e-86	down
VIT_04s0008g01390.t01	946	U2 small nuclear ribonucleoprotein B''	56	3.58999	101	9.70645	-1.43496	3.60586e-09	7.1977e-10	down
VIT_04s0008g01410.t01	990	ran-binding protein 1 homolog c-like	425	26.0346	625	57.3952	-1.1405	2.3728e-36	1.26091e-37	down
VIT_04s0008g01490.t01	524	small heat shock protein 17.3 kDa	691	79.973	191	33.1385	1.27101	6.24966e-32	3.76043e-33	up
VIT_04s0008g01510.t01	976	17.9 kDa class II heat shock protein-like	124	7.70493	41	3.81913	1.01254	6.83538e-05	2.30143e-05	up
VIT_04s0008g01570.t01	552	17.9 kDa class II heat shock protein-like	98	10.7667	22	3.62338	1.57117	4.59103e-07	1.15105e-07	up
VIT_04s0008g01580.t01	681	17.9 kDa class II heat shock protein-like, transcript variant 1	909	80.9494	282	37.6472	1.10448	1.46401e-33	8.46368e-35	up
VIT_04s0008g01590.t01	716	17.9 kDa class II heat shock protein-like	667	56.4949	91	11.5547	2.28964	2.76687e-69	7.75471e-71	up
VIT_04s0008g01980.t01	701	MADS-box transcription factor 16-like	152	13.1499	42	5.44705	1.2715	7.98607e-08	1.82754e-08	up
VIT_04s0008g02000.t01	1363	Putative uncharacterized protein	1116	49.6552	298	19.877	1.32085	3.92906e-54	1.37922e-55	up
VIT_04s0008g02590.t01	796	selenoprotein H	138	10.5139	248	28.3249	-1.42978	6.68667e-21	6.02734e-22	down
VIT_04s0008g02620.t01	700	Putative uncharacterized protein	222	19.2332	48	6.2341	1.62535	2.40095e-15	2.91818e-16	up
VIT_04s0008g02760.t01	881	Putative uncharacterized protein	281	19.3431	32	3.30221	2.55032	1.62733e-33	9.43043e-35	up
VIT_04s0008g03210.t01	669	lachrymatory-factor synthase-like	165	14.9573	54	7.33834	1.02733	2.80033e-06	7.72933e-07	up
VIT_04s0008g03270.t01	1284	GATA transcription factor 9-like	123	5.80947	38	2.6906	1.11048	1.77095e-05	5.45815e-06	up
VIT_04s0008g03280.t01	639	Putative uncharacterized protein	95	9.01612	128	18.2112	-1.01425	5.292e-07	1.33744e-07	down
VIT_04s0008g03290.t01	1079	probable peptidyl-tRNA hydrolase 2-like	74	4.15917	114	9.60536	-1.20754	4.49207e-08	1.00325e-08	down
VIT_04s0008g03410.t01	881	Putative uncharacterized protein	79	5.43811	175	18.059	-1.73154	1.50207e-19	1.44844e-20	down
VIT_04s0008g03750.t01	2084	eukaryotic translation initiation factor 3 subunit L-like	746	21.7089	1013	44.1918	-1.02549	2.90456e-49	1.1284e-50	down
VIT_04s0008g03770.t01	1618	aspartate aminotransferase, chloroplastic-like	465	17.4289	623	35.0058	-1.00611	1.05693e-29	6.75549e-31	down
VIT_04s0008g03800.t01	1650	la protein 1	132	4.85162	201	11.075	-1.19076	3.69307e-13	5.27606e-14	down
VIT_04s0008g03850.t01	1983	pentatricopeptide repeat-containing protein At5g25630-like	261	7.98205	82	3.75943	1.08625	4.22643e-10	7.74839e-11	up
VIT_04s0008g04210.t01	738	group 2 truncated hemoglobin yjbI-like	28	2.3009	68	8.37689	-1.86421	5.32509e-09	1.07822e-09	down
VIT_04s0008g04320.t01	3348	Putative uncharacterized protein	324	5.86889	99	2.68831	1.12639	5.80492e-13	8.40052e-14	up
VIT_04s0008g04350.t01	1438	syntaxin-32-like	60	2.5304	125	7.90281	-1.643	2.63834e-13	3.7131e-14	down
VIT_04s0008g04700.t01	704	probable histone H2A variant 3-like	460	39.6261	100	12.9139	1.61753	1.43625e-30	9.01395e-32	up
VIT_04s0008g04760.t01	1024	V-type proton ATPase 21 kDa proteolipid subunit-like	1955	115.783	646	57.3539	1.01346	5.36364e-62	1.66203e-63	up
VIT_04s0008g05120.t01	1297	acyl-protein thioesterase 2-like	27	1.26247	85	5.95812	-2.23861	1.23635e-13	1.69425e-14	down
VIT_04s0008g05150.t01	534	TATA-binding protein-associated factor 2N	119	13.5146	27	4.59677	1.55582	3.02153e-08	6.63641e-09	up
VIT_04s0008g05160.t01	1332	UPF0481 protein At3g47200-like	130	5.91883	27	1.84285	1.68337	7.49367e-10	1.40259e-10	up
VIT_04s0008g05340.t01	627	Putative uncharacterized protein	367	35.4973	91	13.1948	1.42773	1.32314e-20	1.21592e-21	up
VIT_04s0008g05380.t01	1405	probable carboxylesterase 17-like	343	14.8052	82	5.30601	1.48041	2.4287e-20	2.251e-21	up
VIT_04s0008g05410.t01	1004	probable carboxylesterase 17-like	333	20.1144	97	8.78352	1.19536	1.63948e-14	2.10868e-15	up
VIT_04s0008g05430.t01	3859	RNA-dependent RNA polymerase 6-like	114	1.79154	286	6.73785	-1.91109	9.00917e-36	4.85417e-37	down
VIT_04s0008g05470.t01	2909	EIN3-binding F-box protein 1-like	4626	96.4403	1322	41.316	1.22294	2.82525e-197	3.0837e-199	up
VIT_04s0008g05510.t01	1885	Putative uncharacterized protein	1217	39.154	2138	103.116	-1.39704	5.49787e-168	6.83992e-170	down
VIT_04s0008g05570.t01	1433	UDP-sugar transporter UST74c-like	53	2.24299	93	5.90021	-1.39535	3.21296e-08	7.08139e-09	down
VIT_04s0008g05610.t01	2795	golgin subfamily A member 6-like protein 1	124	2.69052	190	6.18019	-1.19977	1.23307e-12	1.8403e-13	down
VIT_04s0008g05760.t01	1174	Vitis pseudoreticulata WRKY3 transcription factor mRNA, complete cds	1009	52.1218	2749	212.881	-2.03009	0	0	down
VIT_04s0008g05770.t01	1763	CBL-interacting serine/threonine-protein kinase 25-like	474	16.3051	45	2.32055	2.81278	4.66269e-62	1.44051e-63	up		SOS
VIT_04s0008g05960.t01	1086	deSI-like protein At4g17486	1270	70.9203	371	31.0581	1.19123	1.95609e-52	7.12885e-54	up
VIT_04s0008g06250.t01	1205	Putative uncharacterized protein	1385	69.7043	325	24.5204	1.50727	1.20318e-81	2.92142e-83	up
VIT_04s0008g06410.t01	612	prostatic spermine-binding protein	306	30.3226	102	15.1523	1.00086	2.50313e-10	4.48948e-11	up
VIT_04s0008g06420.t01	492	prostatic spermine-binding protein	41	5.05377	4	0.739138	2.77345	3.20334e-06	8.9106e-07	up
VIT_04s0008g06470.t01	1673	cysteinyl-tRNA synthetase-like	73	2.64621	118	6.41234	-1.27693	5.52074e-09	1.12115e-09	down
VIT_04s0008g06500.t01	1787	Putative uncharacterized protein	174	5.90502	265	13.4819	-1.19101	5.00923e-17	5.5393e-18	down
VIT_04s0008g06570.t01	915	chorismate mutase, chloroplastic-like	500	33.1395	863	85.7472	-1.37154	2.57138e-66	7.45656e-68	down
VIT_04s0008g06700.t01	953	Putative uncharacterized protein	84	5.34544	176	16.79	-1.65122	1.89936e-18	1.96156e-19	down
VIT_04s0008g06760.t01	1554	pentatricopeptide repeat-containing protein	131	5.11231	21	1.22857	2.057	1.09711e-12	1.62775e-13	up
VIT_04s0008g06800.t01	678	enhancer of rudimentary homolog	101	9.03417	198	26.5501	-1.55525	5.33636e-19	5.30872e-20	down
VIT_04s0008g06850.t01	773	Putative uncharacterized protein	24	1.88291	60	7.05671	-1.90603	2.79292e-08	6.11105e-09	down
VIT_04s0008g06870.t01	534	probable steroid-binding protein 3-like	16074	1825.49	3844	654.444	1.47994	0	0	up
VIT_04s0008g06980.t01	904	Putative uncharacterized protein	108	7.24523	22	2.21251	1.71135	1.54681e-08	3.29794e-09	up
VIT_04s0008g07260.t01	1133	protein ENHANCED DISEASE RESISTANCE 2-like	105	5.62026	150	12.0363	-1.09868	5.42271e-09	1.09924e-09	down
VIT_04s0023g00140.t01	1492	protein pelota-like	140	5.69057	198	12.065	-1.08418	2.60579e-11	4.30482e-12	down
VIT_04s0023g00520.t01	303	auxin-induced protein 15A	26	5.20388	0.5	0.150023	5.11633	5.25246e-06	1.50685e-06	up
VIT_04s0023g00530.t01	370	auxin-induced protein 15A	69	11.3095	0.5	0.122857	6.52442	3.70582e-14	4.9035e-15	up
VIT_04s0023g00580.t01	491	auxin-induced protein 15A-like	761	93.9939	121	22.4044	2.06878	1.156e-69	3.21854e-71	up
VIT_04s0023g01220.t01	1356	dolichyl-diphosphooligosaccharide--protein glycosyltransferase 48 kDa subunit-like	123	5.50101	32	2.14546	1.35841	4.00298e-07	9.95654e-08	up
VIT_04s0023g01280.t01	749	probable NEDD8-conjugating enzyme Ubc12-like	265	21.4566	58	7.04006	1.60776	7.27079e-18	7.7308e-19	up
VIT_04s0023g01620.t01	248	Putative uncharacterized protein	104	25.4319	29	10.6311	1.25835	1.28809e-05	3.88715e-06	up
VIT_04s0023g01730.t01	748	MIP18 family protein At1g68310-like	460	37.2952	117	14.2205	1.39102	1.24901e-24	9.53709e-26	up
VIT_04s0023g01860.t01	1711	sugar transporter ERD6-like 6	80	2.83555	116	6.16366	-1.12016	2.16844e-07	5.217e-08	down
VIT_04s0023g01940.t01	868	anaphase-promoting complex subunit 10-like	54	3.77286	110	11.5213	-1.61058	1.56539e-11	2.54154e-12	down
VIT_04s0023g01960.t01	1956	laccase-11-like	353	10.9447	105	4.88035	1.16517	9.43405e-15	1.1942e-15	up
VIT_04s0023g02150.t01	996	dolichyldiphosphatase 1-like	179	10.8991	258	23.55	-1.11152	5.72915e-15	7.14356e-16	down
VIT_04s0023g02390.t01	1233	thioredoxin domain-containing protein 9-like	56	2.75437	93	6.85725	-1.31591	1.32631e-07	3.11059e-08	down
VIT_04s0023g02440.t01	2114	Putative uncharacterized protein	361	10.3562	51	2.19329	2.23932	7.04257e-37	3.67079e-38	up
VIT_04s0023g02450.t01	1285	Putative uncharacterized protein	7288	343.955	1593	112.705	1.60967	0	0	up
VIT_04s0023g02700.t01	556	thioredoxin H-type 2-like	5279	575.803	1740	284.515	1.01707	2.63349e-167	3.28851e-169	up
VIT_04s0023g02720.t01	889	transmembrane protein 222-like	284	19.3737	59	6.03366	1.683	2.70853e-20	2.51662e-21	up
VIT_04s0023g02940.t01	2331	transmembrane and coiled-coil domain-containing protein 4-like	166	4.31879	251	9.78953	-1.18061	5.73171e-16	6.7173e-17	down
VIT_04s0023g03040.t01	960	lactoylglutathione lyase-like	8263	521.991	2736	259.105	1.01049	7.19144e-259	6.38589e-261	up
VIT_04s0023g03130.t01	758	histone H1-like	1705	136.412	423	50.7343	1.42694	1.5438e-92	3.34863e-94	up
VIT_04s0023g03350.t01	11982	transformation/transcription domain-associated protein (TRRAP)	2080	10.5276	537	4.07451	1.36948	5.58182e-106	1.0636e-107	up
VIT_04s0023g03360.t01	1282	Putative uncharacterized protein	83	3.92633	175	12.4102	-1.66028	1.74414e-18	1.79883e-19	down
VIT_04s0023g03450.t01	597	DNA-(apurinic or apyrimidinic site) lyase 2-like	101	10.2599	12	1.82742	2.48914	2.32943e-12	3.54123e-13	up
VIT_04s0023g03470.t01	910	Putative uncharacterized protein	896	59.7122	262	26.1752	1.18983	3.60326e-37	1.85812e-38	up
VIT_04s0023g03600.t01	591	thiosulfate sulfurtransferase, chloroplastic-like	17	1.74445	55	8.46069	-2.278	2.27589e-09	4.45557e-10	down
VIT_04s0023g03710.t01	883	R2R3 MYB 4b transcription factor (MYB4B)	333	22.8707	68	7.0013	1.70781	4.21399e-24	3.2859e-25	up
VIT_04s0043g00370.t01	1701	ammonium transporter 1 member 2-like	332	11.8367	92	4.91715	1.26737	9.10297e-16	1.07693e-16	up
VIT_04s0043g00850.t01	1134	Putative uncharacterized protein	94	5.02703	144	11.5446	-1.19944	7.96011e-10	1.49432e-10	down
VIT_04s0043g01040.t01	386	F-box protein SKIP3-like	32	5.02758	5	1.17764	2.09397	0.000570095	0.000226488	up
VIT_04s0044g00020.t01	1763	catalase isozyme 1-like	25613	881.059	7656	394.803	1.15811	0	0	up
VIT_04s0044g00050.t01	1080	probable serine/threonine-protein kinase Cx32, chloroplastic-like	23	1.29152	63	5.30331	-2.03782	2.44664e-09	4.80458e-10	down
VIT_04s0044g00070.t01	2076	rab proteins geranylgeranyltransferase component A 2-like	203	5.93015	287	12.5685	-1.08368	6.51715e-16	7.6589e-17	down
VIT_04s0044g00120.t01	796	cancer-related nucleoside-triphosphatase homolog-like	92	7.00925	28	3.19798	1.1321	0.000178836	6.51095e-05	up
VIT_04s0044g00750.t01	1460	G-type lectin S-receptor-like serine/threonine-protein kinase RLK1	69	2.86611	101	6.28925	-1.13379	1.10709e-06	2.90826e-07	down
VIT_04s0044g00890.t01	1736	uridylate kinase-like	129	4.50647	250	13.0924	-1.53866	2.23562e-23	1.79598e-24	down
VIT_04s0044g01110.t01	1380	alcohol dehydrogenase 1	89	3.91118	187	12.3195	-1.65527	1.33877e-19	1.28911e-20	down
VIT_04s0044g01140.t01	882	RNA-binding protein 8A-like	2258	155.257	720	74.2154	1.06487	1.75349e-77	4.42791e-79	up
VIT_04s0044g01190.t01	1959	ataxin-1	88	2.72424	145	6.72921	-1.30458	3.94975e-11	6.6301e-12	down
VIT_04s0044g01360.t01	434	GDP-mannose transporter GONST1-like	170	23.755	56	11.7308	1.01793	2.34024e-06	6.40423e-07	up
VIT_04s0044g01560.t01	2615	probable receptor protein kinase TMK1	675	15.6541	203	7.05756	1.1493	9.48919e-27	6.72784e-28	up
VIT_04s0044g01920.t01	2217	Putative uncharacterized protein	340	9.30058	61	2.50147	1.89455	3.13509e-28	2.12853e-29	up
VIT_04s0044g02040.t01	1345	ubiquitin carboxyl-terminal hydrolase isozyme L5-like	154	6.94377	261	17.642	-1.34523	4.31249e-20	4.0528e-21	down
VIT_04s0069g00790.t01	2452	probable cyclic nucleotide-gated ion channel 14-like	168	6.22901	117	2.89376	1.10606	4.83e-10	8.9e-11	up
VIT_04s0069g00860.t01	1450	probable sarcosine oxidase	240	10.0378	7	0.438895	4.51543	4.21346e-45	1.79279e-46	up
VIT_04s0069g01180.t01	1263	Putative uncharacterized protein	1915	91.9522	501	36.0632	1.35036	1.47511e-95	3.07684e-97	up
VIT_04s0079g00680.t01	1794	phytoene synthase, chloroplastic-like	537	18.153	786	39.8319	-1.13371	4.54854e-45	1.93747e-46	down
VIT_04s0079g00690.t01	831	Vitis hybrid cultivar Jingyou glutathione S-transferase 4 (GST4) mRNA, complete cds	660	48.1659	1260	137.848	-1.51699	3.62003e-112	6.54625e-114	down
VIT_04s0079g00800.t01	1430	Putative uncharacterized protein	1214	51.4848	366	23.2689	1.14575	3.4703e-47	1.40436e-48	up
VIT_04s0079g00810.t01	806	Putative uncharacterized protein	1029	77.4243	239	26.9583	1.52205	1.04314e-61	3.24685e-63	up
VIT_04s0210g00060.t01	942	adipocyte plasma membrane-associated protein-like	153	9.85002	31	2.99186	1.71908	1.01426e-11	1.61952e-12	up
VIT_04s0210g00110.t01	1881	medium-chain-fatty-acid--CoA ligase-like	93	2.99841	131	6.33159	-1.07837	8.80773e-08	2.02697e-08	down
VIT_04s0210g00190.t01	1475	serine acetyltransferase	76	3.12477	145	8.9373	-1.51609	1.06656e-13	1.45614e-14	down
VIT_05s0020g00020.t01	796	signal recognition particle 19 kDa protein-like	297	22.6277	99	11.3071	1.00086	4.68303e-10	8.62013e-11	up
VIT_05s0020g00210.t01	834	Putative uncharacterized protein	26	1.89062	55	5.99552	-1.66503	1.49745e-06	3.98361e-07	down
VIT_05s0020g00420.t01	1750	polygalacturonase	971	33.6494	175	9.09139	1.88801	9.97711e-79	2.4779e-80	up
VIT_05s0020g00440.t01	2762	boron transporter gb|FJ263935.1| boron transporter mRNA, complete cds	506	11.1102	1046	34.4301	-1.63178	1.37823e-103	2.68354e-105	down
VIT_05s0020g00690.t01	1497	pentatricopeptide repeat-containing protein At3g06430, chloroplastic-like	134	5.4285	230	13.9681	-1.36351	3.54347e-18	3.70702e-19	down
VIT_05s0020g00960.t01	612	Putative uncharacterized protein	264	26.1607	82	12.1813	1.10274	1.97869e-10	3.51868e-11	up
VIT_05s0020g00970.t01	793	putative esterase HI_1161-like, transcript variant 1	1524	116.549	488	55.947	1.0588	4.74172e-52	1.73906e-53	up
VIT_05s0020g01040.t01	541	Putative uncharacterized protein	56	6.27751	1	0.168048	5.22325	9.40062e-12	1.49605e-12	up
VIT_05s0020g01090.t01	962	transcription factor HY5-like	75	4.72806	132	12.4747	-1.39968	2.86169e-11	4.74346e-12	down
VIT_05s0020g01170.t01	769	translationally-controlled tumor protein homolog-like, transcript variant 1	34845	2747.96	7393	874.027	1.65261	0	0	up
VIT_05s0020g01490.t01	723	protein RALF-like 33	1376	115.419	387	48.6635	1.24597	7.36613e-61	2.31661e-62	up
VIT_05s0020g01500.t01	232	heat shock factor-binding protein 1	436	113.971	144	56.4293	1.01415	1.46999e-14	1.88389e-15	up
VIT_05s0020g01830.t01	871	UPF0497 membrane protein 15	266	18.5208	36	3.75764	2.30125	2.67231e-28	1.80939e-29	up
VIT_05s0020g01900.t01	769	Putative uncharacterized protein	69	5.44151	101	11.9406	-1.13379	1.10709e-06	2.90826e-07	down
VIT_05s0020g01910.t01	1939	inactive beta-amylase 9-like	4308	134.739	1137	53.3105	1.33768	3.40426e-211	3.47952e-213	up
VIT_05s0020g01960.t01	2124	nhx1 antiporter gb|AY634283.1| nhx1 antiporter mRNA, complete cds	262	7.48072	380	16.2652	-1.12054	7.47954e-22	6.48259e-23	down
VIT_05s0020g02180.t01	677	Putative uncharacterized protein	314	28.1279	103	13.8318	1.02401	6.16961e-11	1.04948e-11	up
VIT_05s0020g02210.t01	738	histidine-containing phosphotransfer protein 1-like, transcript variant 1	344	28.2682	630	77.6094	-1.45705	3.45227e-53	1.23261e-54	down
VIT_05s0020g02300.t01	1041	putative TrmH family tRNA/rRNA methyltransferase-like	158	9.20456	50	4.36666	1.07582	1.89651e-06	5.11362e-07	up
VIT_05s0020g02370.t01	1108	S-adenosylmethionine decarboxylase proenzyme 4	92	5.03553	29	2.37952	1.08147	0.000313771	0.000118836	up
VIT_05s0020g02460.t01	1543	protein ABCI12, chloroplastic-like	74	2.90846	104	6.1277	-1.07509	2.26211e-06	6.1674e-07	down
VIT_05s0020g02500.t01	2430	Putative uncharacterized protein	92	2.29603	149	5.57456	-1.27971	4.20146e-11	7.06818e-12	down
VIT_05s0020g02560.t01	1318	ribonucleoside-diphosphate reductase small chain A-like	92	4.2332	149	10.2778	-1.27971	4.20146e-11	7.06818e-12	down
VIT_05s0020g02590.t01	1148	Putative uncharacterized protein	207	10.9352	294	23.2828	-1.09029	1.98692e-16	2.26702e-17	down
VIT_05s0020g02720.t01	1140	basic 7S globulin-like	561	29.8438	117	9.33064	1.67739	5.15844e-39	2.5098e-40	up
VIT_05s0020g02770.t01	1073	aluminum induced protein with YGL and LRDR motif-like	5890	332.899	1396	118.281	1.49286	0	0	up
VIT_05s0020g02830.t01	738	Putative uncharacterized protein	1333	109.539	400	49.2758	1.1525	3.25552e-52	1.18796e-53	up
VIT_05s0020g02880.t01	1563	glucose-1-phosphate adenylyltransferase large subunit 1, chloroplastic-like	559	21.6895	763	44.3809	-1.03294	9.56441e-38	4.83927e-39	down
VIT_05s0020g02890.t01	793	Putative uncharacterized protein	121	9.25356	175	20.063	-1.11645	1.46994e-10	2.58406e-11	down
VIT_05s0020g02920.t01	1350	protein FANTASTIC FOUR 3-like	120	5.39069	13	0.875467	2.62234	2.73503e-15	3.34447e-16	up
VIT_05s0020g02940.t01	1800	protein phosphatase 2C 70-like	103	3.47026	150	7.57616	-1.12642	2.55511e-09	5.02822e-10	down
VIT_05s0020g03000.t01	1517	Putative uncharacterized protein	104	4.15762	140	8.39021	-1.01295	1.52139e-07	3.59908e-08	down
VIT_05s0020g03070.t01	1000	cyclin-T1-4-like	269	16.3136	66	6.00032	1.44296	1.35224e-15	1.62041e-16	up
VIT_05s0020g03160.t01	1798	vacuole membrane protein 1-like	405	13.6604	556	28.1135	-1.04127	4.18357e-28	2.85974e-29	down
VIT_05s0020g03190.t01	1047	phosphate metabolism protein 8-like	910	52.7098	1370	118.961	-1.17434	1.77255e-82	4.2629e-84	down
VIT_05s0020g03200.t01	1415	thermospermine synthase ACAULIS5-like	321	13.7577	102	6.55351	1.0699	6.5534e-12	1.03263e-12	up
VIT_05s0020g03340.t01	927	Putative uncharacterized protein	100	6.5421	18	1.76532	1.88982	5.40292e-09	1.09473e-09	up
VIT_05s0020g03360.t01	384	Putative uncharacterized protein	32	5.05377	0.5	0.118377	5.41589	3.32569e-07	8.17272e-08	up
VIT_05s0020g03370.t01	1343	5'-nucleotidase surE-like	165	7.45083	226	15.299	-1.03796	5.86808e-12	9.20569e-13	down
VIT_05s0020g03650.t01	548	Putative uncharacterized protein	64	7.08266	0.5	0.0829507	6.41589	2.94966e-13	4.16625e-14	up
VIT_05s0020g03740.t01	368	non-specific lipid-transfer protein-like protein	33	5.4383	0.5	0.123524	5.46029	2.11035e-07	5.06555e-08	up
VIT_05s0020g04070.t01	718	submergence induced protein 2-like (SIP), mRNA	305	25.7616	410	51.9146	-1.01092	5.11252e-20	4.82594e-21	down
VIT_05s0020g04120.t01	1306	DPH4 homolog	115	5.34012	31	2.15799	1.30719	2.09572e-06	5.69436e-07	up
VIT_05s0020g04140.t01	595	Putative uncharacterized protein	112	11.4156	23	3.51432	1.69969	9.7332e-09	2.02681e-09	up
VIT_05s0020g04250.t01	662	thioredoxin-like protein 4A	3835	351.321	787	108.08	1.70068	7.62982e-268	6.56344e-270	up
VIT_05s0020g04420.t01	687	calmodulin-like protein 11, transcript variant 1	21	1.85378	55	7.27841	-1.97315	5.45873e-08	1.22974e-08	down
VIT_05s0020g04460.t01	363	ADP-ribosylation factor-like protein 5	134	22.3869	40	10.0181	1.16005	3.19729e-06	8.89007e-07	up
VIT_05s0020g04530.t01	452	armadillo repeat-containing protein LFR	55	7.3794	8	1.6091	2.19725	2.2946e-06	6.26712e-07	up
VIT_05s0020g04700.t01	1189	Putative uncharacterized protein	40	2.04021	78	5.96408	-1.54758	4.57294e-08	1.02258e-08	down
VIT_05s0020g04780.t01	1057	transcription factor bHLH92-like	95	5.45061	349	30.0179	-2.46133	2.80166e-59	9.07022e-61	down
VIT_05s0020g04800.t01	879	histone H1-like	6278	433.141	1749	180.897	1.25967	2.84039e-280	2.28576e-282	up
VIT_05s0029g00190.t01	1017	glucan endo-1,3-beta-glucosidase-like protein 2	106	6.32094	17	1.5197	2.05635	1.84471e-10	3.27018e-11	up
VIT_05s0029g00220.t01	509	Putative uncharacterized protein	5387	641.839	1288	230.053	1.48024	0	0	up
VIT_05s0029g00470.t01	2833	pre-mRNA-splicing factor CWC22 homolog	105	2.24771	181	5.80848	-1.36971	1.31357e-14	1.67918e-15	down
VIT_05s0029g00500.t01	951	chaperone protein dnaJ 20, chloroplastic-like	640	40.8128	212	20.2668	1.0099	9.05036e-21	8.21656e-22	up
VIT_05s0029g00720.t01	626	methyltransferase-like protein 13-like	41	3.97197	85	12.3445	-1.63595	2.47053e-09	4.85491e-10	down
VIT_05s0029g01220.t01	751	Putative uncharacterized protein	111	8.96354	150	18.1586	-1.01851	4.53053e-08	1.01247e-08	down
VIT_05s0029g01340.t01	1743	DUF246 domain-containing protein At1g04910-like	96	3.34019	141	7.35448	-1.1387	5.8423e-09	1.19051e-09	down
VIT_05s0029g01350.t01	1611	TBC1 domain family member 13-like	62	2.33396	162	9.14218	-1.96976	1.8283e-21	1.60913e-22	down
VIT_05s0049g00410.t01	1285	1-aminocyclopropane-1-carboxylate oxidase homolog 1-like	154	7.26799	48	3.39601	1.09772	1.73591e-06	4.66051e-07	up
VIT_05s0049g00510.t01	1264	ethylene-responsive transcription factor 1B	221	10.6033	8	0.575405	4.2038	3.42798e-40	1.62505e-41	up
VIT_05s0049g00520.t01	716	proline-rich cell wall protein-like (GRIP4)	938	79.4486	24	3.04739	4.70437	3.92795e-177	4.65061e-179	up
VIT_05s0049g00570.t01	1242	early nodulin-75-like	1366	66.7	286	20.9351	1.67176	1.77285e-93	3.82907e-95	up
VIT_05s0049g00610.t01	726	early nodulin-75-like	704	58.8075	62	7.764	2.92113	2.24487e-95	4.7032e-97	up
VIT_05s0049g00660.t01	798	early nodulin-75-like	1181	89.7519	100	11.3927	2.97783	1.31389e-162	1.6893e-164	up
VIT_05s0049g00690.t01	528	Putative uncharacterized protein	70	8.04009	15	2.58278	1.63829	1.28653e-05	3.88185e-06	up
VIT_05s0049g00720.t01	1028	proline-rich 33 kDa extensin-related protein-like	2101	123.945	107	9.46283	3.71129	0	0	up
VIT_05s0049g00730.t01	650	proline-rich 33 kDa extensin-related protein-like	906	84.5301	53	7.41298	3.51134	3.16734e-144	4.51179e-146	up
VIT_05s0049g00740.t01	719	repetitive proline-rich cell wall protein 2-like	543	45.8002	86	10.8743	2.07444	4.27099e-50	1.63555e-51	up
VIT_05s0049g00790.t01	628	proline-rich 33 kDa extensin-related protein-like	72	6.95296	6	0.868604	3.00086	7.32368e-11	1.25257e-11	up
VIT_05s0049g00840.t01	1017	proline-rich 33 kDa extensin-related protein-like	107	6.38057	8	0.715154	3.15736	2.41077e-16	2.76343e-17	up
VIT_05s0049g01070.t01	752	probable glutathione S-transferase-like	135	10.8871	3	0.362689	4.90775	1.59011e-26	1.13695e-27	up
VIT_05s0049g01090.t01	795	glutathione transferase GST 23-like	92	7.01807	13	1.48664	2.23902	3.86794e-10	7.05003e-11	up
VIT_05s0049g01100.t01	823	probable glutathione S-transferase-like	197	14.5165	6	0.662799	4.45298	6.00274e-37	3.12325e-38	up
VIT_05s0049g01120.t01	931	glutathione transferase GST 23-like	91	5.92773	13	1.26947	2.22325	5.79914e-10	1.07497e-10	up
VIT_05s0049g01730.t01	1319	Putative uncharacterized protein	124	5.7013	31	2.13672	1.41589	1.43648e-07	3.38558e-08	up
VIT_05s0049g02140.t01	1706	glutamyl-tRNA(Gln) amidotransferase subunit B, chloroplastic/mitochondrial-like	158	5.61662	219	11.6707	-1.05511	6.58591e-12	1.03805e-12	down
VIT_05s0049g02320.t01	1074	haloacid dehalogenase-like hydrolase domain-containing protein	34	1.91987	114	9.65008	-2.32953	8.82541e-19	8.93888e-20	down
VIT_05s0051g00330.t01	941	Putative uncharacterized protein	234	15.0807	56	5.41039	1.4789	3.55926e-14	4.69969e-15	up
VIT_05s0051g00340.t01	2136	chaperonin CPN60, transcript variant 1	657	18.6535	971	41.3284	-1.14768	1.43739e-56	4.81967e-58	down
VIT_05s0051g00440.t01	1654	GDT1-like protein 2, chloroplastic	580	21.2662	777	42.7087	-1.00597	7.9807e-37	4.17084e-38	down
VIT_05s0051g00530.t01	787	Putative uncharacterized protein	34	2.62	60	6.93118	-1.40353	1.0072e-05	3.00502e-06	down
VIT_05s0051g00700.t01	726	putative per-hexamer repeat protein 5	2287	191.041	747	93.5437	1.03017	2.30492e-74	6.05493e-76	up
VIT_05s0051g00740.t01	476	Putative uncharacterized protein	7	0.891842	28	5.34788	-2.58411	5.83233e-06	1.68912e-06	down
VIT_05s0051g00860.t01	1335	Putative uncharacterized protein	369	16.7626	538	36.638	-1.12809	7.04698e-31	4.36729e-32	down
VIT_05s0051g00870.t01	2217	glutathione reductase, cytosolic-like	277	7.57724	395	16.198	-1.09607	6.47198e-22	5.58239e-23	down
VIT_05s0051g00940.t01	805	bet1-like SNARE 1-1	382	28.7782	112	12.6489	1.18597	2.63176e-16	3.0271e-17	up
VIT_05s0062g00120.t01	731	40S ribosomal protein S8-like	140	11.6147	227	28.2318	-1.28137	2.12471e-16	2.42816e-17	down
VIT_05s0062g00240.t01	1093	brassinosteroid-regulated protein BRU1-like	54	2.9962	76	6.32155	-1.07715	5.8891e-05	1.96512e-05	down
VIT_05s0062g00250.t01	904	brassinosteroid-regulated protein BRU1-like	105	7.04397	29	2.91649	1.27216	9.67095e-06	2.88044e-06	up
VIT_05s0062g00270.t01	1541	crocetin glucosyltransferase, chloroplastic	107	4.21093	1181	69.6751	-4.04843	0	0	down
VIT_05s0062g00300.t01	1593	UDP-glycosyltransferase 75D1-like	32	1.21823	391	22.3147	-4.19513	2.98941e-105	5.71005e-107	down
VIT_05s0062g00310.t01	1523	crocetin glucosyltransferase, chloroplastic-like	10	0.398196	193	11.5209	-4.85464	1.10632e-55	3.78632e-57	down
VIT_05s0062g00480.t01	1081	xyloglucan endotransglycosylase XET1-like, transcript variant 1	22	1.23422	66	5.55071	-2.16907	1.89345e-10	3.36314e-11	down
VIT_05s0062g00520.t01	824	UDP-glycosyltransferase 75D1-like	87	6.40308	23	2.53765	1.33527	3.06681e-05	9.78183e-06	up
VIT_05s0062g00610.t01	1083	brassinosteroid-regulated protein BRU1-like	27	1.51193	173	14.5227	-3.26385	2.14507e-39	1.03275e-40	down
VIT_05s0062g00640.t01	1691	UDP-glycosyltransferase 75D1-like	257	9.21693	445	23.9247	-1.37614	9.18589e-35	5.07684e-36	down
VIT_05s0062g00790.t01	2313	MACPF domain-containing protein At4g24290	208	5.45361	295	11.5952	-1.08824	1.96352e-16	2.23941e-17	down
VIT_05s0062g00830.t01	1500	30S ribosomal protein S1 homolog-like	215	8.69248	375	22.7285	-1.38666	9.19546e-30	5.8689e-31	down
VIT_05s0062g00840.t01	850	ras-related protein RABA5c-like, transcript variant 2	39	2.78255	97	10.3749	-1.89862	1.12476e-12	1.6719e-13	down
VIT_05s0062g01360.t01	522	PHD finger-like	263	30.555	57	9.92738	1.62192	5.96428e-18	6.31957e-19	up
VIT_05s0062g01370.t01	1594	aspartic proteinase-like protein 2-like	49	1.86425	111	6.33089	-1.76381	4.44287e-13	6.38012e-14	down
VIT_05s0077g00130.t01	433	small acidic protein 1	1070	149.862	284	59.6295	1.32954	1.86888e-52	6.80235e-54	up
VIT_05s0077g00170.t01	564	probable protein Pop3	233	25.0538	62	9.99408	1.32588	3.9691e-12	6.1385e-13	up
VIT_05s0077g00350.t01	700	Putative uncharacterized protein	170	14.7281	54	7.01336	1.0704	8.23041e-07	2.12745e-07	up
VIT_05s0077g00370.t01	671	Putative uncharacterized protein	212	19.1606	63	8.53588	1.16653	2.69363e-09	5.3195e-10	up
VIT_05s0077g00380.t01	138	Putative uncharacterized protein	0.5	0.219729	12	7.90556	-5.16907	0.000170729	6.18303e-05	down
VIT_05s0077g00630.t01	1127	prostatic spermine-binding protein	480	25.8294	672	54.2095	-1.06953	2.97242e-35	1.62217e-36	down
VIT_05s0077g00640.t01	279	Putative uncharacterized protein	0.5	0.108683	16	5.2137	-5.58411	1.10714e-05	3.31882e-06	down
VIT_05s0077g00650.t01	2179	poly(A) polymerase-like	73	2.03171	141	5.88291	-1.53383	1.46199e-13	2.01428e-14	down
VIT_05s0077g00700.t01	1584	GPN-loop GTPase 1 homolog-like	187	7.15951	294	16.8742	-1.23688	7.07464e-20	6.72389e-21	down
VIT_05s0077g00780.t01	565	Putative uncharacterized protein	62	6.65488	9	1.44819	2.20016	4.74617e-07	1.19192e-07	up
VIT_05s0077g01170.t01	623	DNA-directed RNA polymerase II subunit RPB9-like	155	15.0883	46	6.71275	1.16846	4.2369e-07	1.05854e-07	up
VIT_05s0077g01300.t01	1284	3-oxo-Delta(4,5)-steroid 5-beta-reductase-like	746	35.2347	219	15.5063	1.18414	7.2655e-31	4.50944e-32	up
VIT_05s0077g01350.t01	1898	AMSH-like ubiquitin thiolesterase 3-like	105	3.35498	165	7.90348	-1.23618	1.34921e-11	2.1815e-12	down
VIT_05s0077g01470.t01	2329	COBRA-like protein 7	1420	36.9756	2162	84.395	-1.19058	1.22952e-132	1.85946e-134	down
VIT_05s0077g01480.t01	2735	two-component response regulator ARR1-like	316	7.00691	471	15.6565	-1.15991	2.41481e-28	1.63392e-29	down
VIT_05s0077g01770.t01	2429	pumilio homolog 24-like	147	3.67017	233	8.72085	-1.24862	3.51688e-16	4.07609e-17	down
VIT_05s0077g01810.t01	1157	Putative uncharacterized protein	80	4.19327	127	9.97932	-1.25086	2.55485e-09	5.02889e-10	down
VIT_05s0077g01850.t01	895	Putative uncharacterized protein	482	32.6603	95	9.65008	1.75893	6.60661e-36	3.53827e-37	up
VIT_05s0077g01860.t01	1089	ethylene-responsive transcription factor RAP2-3-like	73	4.06529	104	8.68232	-1.09472	1.57226e-06	4.19934e-07	down
VIT_05s0077g01910.t01	598	Putative uncharacterized protein	62	6.28763	3	0.45609	3.78513	2.70708e-11	4.47466e-12	up
VIT_05s0077g01920.t01	455	Putative uncharacterized protein	879	117.159	30	5.99432	4.28872	2.16529e-159	2.86409e-161	up
VIT_05s0077g02180.t01	594	probable NAD(P)H-dependent oxidoreductase 1-like	89	9.08658	27	4.13245	1.13674	0.000220162	8.12244e-05	up
VIT_05s0077g02190.t01	957	probable NAD(P)H-dependent oxidoreductase 1-like	243	15.3989	81	7.69491	1.00086	2.01966e-08	4.36214e-09	up
VIT_05s0077g02200.t01	788	protein FAM136A-like	34	2.61667	67	7.72999	-1.56273	3.64064e-07	9.0073e-08	down
VIT_05s0077g02280.t01	703	phylloplanin-like	71	6.12491	267	34.5292	-2.49506	3.09615e-46	1.28016e-47	down
VIT_05s0094g00090.t01	879	Putative uncharacterized protein	315	21.7329	101	10.4463	1.05689	1.69957e-11	2.76685e-12	up
VIT_05s0094g00220.t01	982	endochitinase PR4-like	36	2.22325	81	7.49901	-1.75403	9.25799e-10	1.74652e-10	down
VIT_05s0094g00330.t01	1454	chitinase 5-like	146	6.08955	18	1.12548	2.43579	5.28149e-17	5.85746e-18	up
VIT_05s0094g00340.t01	847	class IV chitinase (CHI4D)	437	31.2892	103	11.0556	1.50088	3.62982e-26	2.63398e-27	up
VIT_05s0094g00350.t01	1284	chitinase 5-like	1314	62.0622	1881	133.185	-1.10164	4.80445e-102	9.53246e-104	down
VIT_05s0094g00360.t01	1037	class IV chitinase (CHI4C)	69	4.03522	212	18.5861	-2.2035	5.98816e-32	3.60032e-33	down
VIT_05s0094g00380.t01	662	glycine-rich RNA-binding protein 2, mitochondrial-like	31	2.83988	49	6.72928	-1.24462	0.000315188	0.000119424	down
VIT_05s0094g00410.t01	726	trigger factor-like	89	7.43447	26	3.25587	1.19119	0.000122	4.30009e-05	up
VIT_05s0094g00450.t01	759	54S ribosomal protein L51, mitochondrial	78	6.23232	105	12.577	-1.01295	6.29084e-06	1.83005e-06	down
VIT_05s0094g00470.t01	992	Putative uncharacterized protein	113	6.90818	34	3.116	1.14861	2.40271e-05	7.54972e-06	up
VIT_05s0094g00940.t01	556	U6 snRNA-associated Sm-like protein LSm6	195	21.2695	299	48.8908	-1.20078	2.5483e-19	2.48913e-20	down
VIT_05s0094g01070.t01	2798	LETM1 and EF-hand domain-containing protein 1, mitochondrial-like	230	4.98513	337	10.95	-1.13522	7.01414e-20	6.66314e-21	down
VIT_05s0094g01080.t01	2145	dual specificity protein kinase shkC-like	193	5.45666	317	13.4358	-1.29999	5.32491e-23	4.34918e-24	down
VIT_05s0094g01110.t01	1665	acetolactate synthase small subunit 2, chloroplastic	460	16.7548	808	44.1192	-1.39683	7.23542e-64	2.1818e-65	down
VIT_05s0094g01190.t01	1723	cytochrome P450 76C1-like	155	5.45561	39	2.05783	1.40662	4.08514e-09	8.18841e-10	up
VIT_05s0094g01340.t01	1116	probable thiol methyltransferase 2-like	66	3.58655	146	11.8938	-1.72954	1.89818e-16	2.16312e-17	down
VIT_05s0094g01380.t01	1452	Putative uncharacterized protein	163	6.80797	249	15.5906	-1.19538	3.80885e-16	4.42329e-17	down
VIT_05s0094g01390.t01	1244	outer envelope pore protein 37	337	16.4288	452	33.033	-1.00768	7.37337e-22	6.38376e-23	down
VIT_05s0094g01570.t01	2009	mildew resistance locus o 15 (MLO15)	367	11.0785	490	22.1741	-1.00111	2.2756e-23	1.82915e-24	down
VIT_05s0094g01630.t01	1765	nucleoside-triphosphatase-like	354	12.1634	489	25.188	-1.05019	3.71071e-25	2.77162e-26	down
VIT_05s0102g00450.t01	1063	calmodulin-like protein 5	330	18.8268	541	46.2695	-1.29727	1.6855e-38	8.35658e-40	down
VIT_05s0102g00570.t01	567	probable tRNA threonylcarbamoyladenosine biosynthesis protein osgep-like	89	9.51927	161	25.8151	-1.43929	4.74443e-14	6.33373e-15	down
VIT_05s0102g00720.t01	1042	Putative uncharacterized protein	104	6.05288	33	2.87923	1.07194	0.000136896	4.85613e-05	up
VIT_05s0102g01160.t01	3930	flowering time control protein FPA-like	547	8.44095	177	4.0946	1.04368	7.73916e-19	7.81003e-20	up
VIT_05s0102g01180.t01	1508	probable hydroxyacylglutathione hydrolase 2, chloroplast-like, transcript variant 1	314	12.6277	471	28.3955	-1.16907	1.0942e-28	7.26698e-30	down
VIT_05s0124g00080.t01	840	extensin-like	109	7.86944	9	0.974078	3.01415	5.71066e-16	6.68736e-17	up
VIT_05s0124g00270.t01	1756	Putative uncharacterized protein	74	2.55566	106	5.48797	-1.10257	1.06159e-06	2.78041e-07	down
VIT_05s0124g00280.t01	1645	solute carrier family 35 member F1-like	56	2.06452	128	7.07415	-1.77675	4.61637e-15	5.7347e-16	down
VIT_05s0124g00560.t01	2086	probable UDP-sugar transporter protein SLC35A5-like	136	3.95386	334	14.5567	-1.88035	9.50545e-41	4.44895e-42	down
VIT_05s0136g00380.t01	285	Putative uncharacterized protein	3	0.638371	31	9.88888	-3.95334	5.93895e-09	1.21116e-09	down
VIT_05s0165g00250.t01	1584	Putative uncharacterized protein	67	2.56517	136	7.80574	-1.60548	6.00349e-14	8.05204e-15	down
VIT_06s0004g00020.t01	1079	NAC domain-containing protein 68-like	0.5	0.0281025	63	5.30823	-7.56139	6.90236e-18	7.33428e-19	down
VIT_06s0004g00240.t01	2107	ruBisCO large subunit-binding protein subunit beta, chloroplastic-like	4865	140.028	6577	283.788	-1.0191	0	0	down
VIT_06s0004g00260.t01	1347	Putative uncharacterized protein	623	28.049	1266	85.4469	-1.60708	1.56015e-122	2.56153e-124	down
VIT_06s0004g00420.t01	7295	calpain-type cysteine protease DEK1	1587	13.1931	515	6.41819	1.03955	1.37207e-52	4.96235e-54	up
VIT_06s0004g00730.t01	800	glucan endo-1,3-beta-glucosidase 4-like	224	16.9807	54	6.13669	1.46836	1.76422e-13	2.44537e-14	up
VIT_06s0004g00810.t01	1622	Putative uncharacterized protein	165	6.16921	19	1.06496	2.53429	6.36631e-20	6.02418e-21	up
VIT_06s0004g00830.t01	1384	serine/threonine-protein phosphatase PP2A catalytic subunit-like	1064	46.6232	1440	94.5925	-1.02068	3.49526e-69	9.86082e-71	down
VIT_06s0004g00940.t01	825	Putative uncharacterized protein	1546	113.645	444	48.9282	1.2158	9.8403e-66	2.88082e-67	up
VIT_06s0004g00980.t01	778	disease resistance response protein 206-like	571	44.5096	188	21.9689	1.01865	6.84397e-19	6.8655e-20	up
VIT_06s0004g01000.t01	774	dirigent protein 22	11	0.861883	43	5.05077	-2.55094	1.79284e-08	3.85234e-09	down
VIT_06s0004g01250.t01	1398	omega-6 fatty acid desaturase, endoplasmic reticulum isozyme 2-like	1606	69.6683	505	32.8409	1.08501	5.29405e-57	1.76779e-58	up
VIT_06s0004g01310.t01	1878	enoyl-[acyl-carrier-protein] reductase [NADH], chloroplastic-like	945	30.5164	1301	62.9814	-1.04534	4.82756e-65	1.42893e-66	down
VIT_06s0004g01420.t01	2366	beta-glucosidase 12-like	144	3.691	223	8.56881	-1.21508	6.4211e-15	8.02118e-16	down
VIT_06s0004g01710.t01	418	histone H3.2-like	1540	223.43	507	110.271	1.01877	2.04061e-49	7.8993e-51	up
VIT_06s0004g01730.t01	1576	Putative uncharacterized protein	26	1.00049	100	5.76865	-2.52752	3.83511e-18	4.01568e-19	down
VIT_06s0004g01810.t01	921	Putative uncharacterized protein	194	12.7743	60	5.92273	1.10892	5.22906e-08	1.17583e-08	up
VIT_06s0004g01820.t01	996	zinc finger A20 and AN1 domain-containing stress-associated protein 8-like, transcript variant 2	2541	154.718	758	69.1895	1.16102	4.59297e-100	9.26156e-102	up
VIT_06s0004g01850.t01	485	cytochrome c-type biogenesis protein CcmE-like	2	0.250083	33	6.1859	-4.6285	3.56553e-10	6.48315e-11	down
VIT_06s0004g02120.t01	1927	2-oxoglutarate/malate translocator, chloroplastic-like	2779	87.4588	5653	266.703	-1.60856	0	0	down
VIT_06s0004g02670.t01	2708	putative cyclic nucleotide-gated ion channel 15-like	312	10.4746	219	4.90447	1.09472	1.75e-17	1.89e-18	up
VIT_06s0004g02780.t01	564	Putative uncharacterized protein	206	22.1506	449	72.3765	-1.70818	7.63913e-48	3.07021e-49	down
VIT_06s0004g02790.t01	1189	CASP-like protein	176	8.97692	28	2.14095	2.06797	8.52404e-17	9.56007e-18	up
VIT_06s0004g02860.t01	625	Putative uncharacterized protein	249	24.1611	59	8.58227	1.49325	3.21624e-15	3.95076e-16	up
VIT_06s0004g03030.t01	1596	nucleolar protein 58	74	2.81187	111	6.32296	-1.16907	1.51105e-07	3.57321e-08	down
VIT_06s0004g03070.t01	2140	zinc finger protein JACKDAW-like	412	11.6756	596	25.32	-1.11677	1.39449e-33	8.05533e-35	down
VIT_06s0004g03420.t01	1069	dof zinc finger protein DOF2.1-like	432	24.5077	114	9.69522	1.33789	6.60605e-22	5.70108e-23	up
VIT_06s0004g03620.t01	1545	mitogen-activated protein kinase homolog NTF6-like	157	6.16266	211	12.4161	-1.01059	8.55204e-11	1.47096e-11	down
VIT_06s0004g03840.t01	1196	chitinase 2-like	574	29.1057	163	12.3904	1.23207	1.9027e-25	1.41325e-26	up
VIT_06s0004g03910.t01	668	Putative uncharacterized protein	143	12.9824	25	3.40247	1.93191	9.46794e-13	1.39641e-13	up
VIT_06s0004g03990.t01	1169	nudix hydrolase 9-like	69	3.57957	101	7.85484	-1.13379	1.10709e-06	2.90826e-07	down
VIT_06s0004g04000.t01	1873	3-ketoacyl-CoA synthase 12-like	75	2.4284	116	5.63055	-1.21327	2.98826e-08	6.55781e-09	down
VIT_06s0004g04010.t01	2141	exocyst complex component EXO70A1-like	224	6.34495	420	17.8346	-1.491	5.89232e-37	3.06307e-38	down
VIT_06s0004g04060.t01	1361	glutelin type-A 1-like	694	30.9242	184	12.2911	1.33112	2.22045e-34	1.2426e-35	up
VIT_06s0004g04080.t01	1567	riboflavin biosynthesis protein ribBA, chloroplastic-like	324	12.5393	104	6.03385	1.0553	9.09656e-12	1.4464e-12	up
VIT_06s0004g04120.t01	1051	aquaporin TIP1-1-like	112	6.46267	35	3.02758	1.09397	5.49123e-05	1.8189e-05	up
VIT_06s0004g04250.t01	649	probable histone H2B.1-like	8679	811.002	2371	332.137	1.28793	0	0	up
VIT_06s0004g04280.t01	812	actin-depolymerizing factor 2-like	2990	223.312	674	75.463	1.56522	1.59539e-185	1.83725e-187	up
VIT_06s0004g04300.t01	537	probable histone H2B.1-like	4241	478.951	1315	222.629	1.10523	5.53054e-154	7.49444e-156	up
VIT_06s0004g04390.t01	1350	UDP-glucuronic acid decarboxylase 1-like	204	9.16417	331	22.2907	-1.28237	1.71828e-23	1.37402e-24	down
VIT_06s0004g04430.t01	712	ubiquitin-conjugating enzyme E2 7-like	479	40.7993	113	14.4288	1.4996	1.46442e-28	9.80026e-30	up
VIT_06s0004g04450.t01	240	CLAVATA3/ESR (CLE)-related protein 46-like	35	8.8441	2	0.757616	3.54518	1.44001e-06	3.82614e-07	up
VIT_06s0004g04480.t01	2225	Putative uncharacterized protein	423	11.5294	645	26.3548	-1.19275	3.40336e-40	1.6118e-41	down
VIT_06s0004g04640.t01	572	metallothionein-like protein type 2-like, transcript variant 5	814	86.3028	1203	191.205	-1.14764	6.51455e-70	1.80775e-71	down
VIT_06s0004g04650.t01	547	metallothionein-like protein type 2-like	6390	708.452	1451	241.163	1.55466	0	0	up
VIT_06s0004g04660.t01	614	metallothionein-like protein 1	28440	2809.04	7692	1138.94	1.30238	0	0	up
VIT_06s0004g04910.t01	1333	PGR5-like protein 1B, chloroplastic	92	4.18557	152	10.3668	-1.30847	1.14955e-11	1.84963e-12	down
VIT_06s0004g05070.t01	1052	zinc transporter 2-like	26	1.49884	81	7.00003	-2.22352	6.04634e-13	8.76946e-14	down
VIT_06s0004g05310.t01	430	tropinone reductase	94	13.2573	27	5.70855	1.21559	5.81412e-05	1.93634e-05	up
VIT_06s0004g05320.t01	763	tropinone reductase homolog	194	15.4196	53	6.31512	1.28789	7.22417e-10	1.35048e-10	up
VIT_06s0004g05330.t01	990	tropinone reductase homolog	729	44.6569	171	15.7033	1.50782	2.34629e-43	1.04173e-44	up
VIT_06s0004g05400.t01	441	tropinone reductase	181	24.8907	46	9.48308	1.39218	2.53904e-10	4.55858e-11	up
VIT_06s0004g05580.t01	1012	Putative uncharacterized protein	111	6.6518	491	44.1094	-2.72927	4.68594e-93	1.01425e-94	down
VIT_06s0004g05670.t01	1329	glutathione S-transferase U7-like	168	7.66622	22	1.50497	2.34878	1.18566e-18	1.21352e-19	up
VIT_06s0004g05770.t01	670	18.2 kDa class I heat shock protein-like	74	6.69813	10	1.35692	2.30342	1.28192e-08	2.70531e-09	up
VIT_06s0004g05830.t01	535	DNA-directed RNA polymerases I and III subunit RPAC2-like, transcript variant 1	91	10.3154	29	4.92804	1.06571	0.000399907	0.000155537	up
VIT_06s0004g05900.t01	2201	cytosolic enolase 3-like	130	3.58195	187	7.72417	-1.10863	4.25406e-11	7.16356e-12	down
VIT_06s0004g05910.t01	1437	probable sugar phosphate/phosphate translocator At3g11320-like	110	4.64229	184	11.641	-1.32631	3.60448e-14	4.76274e-15	down
VIT_06s0004g05950.t01	1635	Putative uncharacterized protein	916	33.9762	251	13.9568	1.28355	1.10058e-42	4.99848e-44	up
VIT_06s0004g05960.t01	821	Putative uncharacterized protein	4989	368.525	908	100.548	1.87388	0	0	up
VIT_06s0004g06010.t01	1246	serine/arginine-rich splicing factor SR45a	4004	194.882	1328	96.897	1.00808	3.47338e-125	5.5903e-127	up
VIT_06s0004g06070.t01	873	Putative uncharacterized protein	292	20.2845	83	8.64359	1.23068	2.07234e-13	2.89066e-14	up
VIT_06s0004g06150.t01	1209	formin-like protein 14	1665	83.5189	535	40.2307	1.0538	2.32088e-56	7.82499e-58	up
VIT_06s0004g06240.t01	1460	Putative uncharacterized protein	3017	125.32	904	56.2919	1.15461	1.18013e-117	2.0522e-119	up
VIT_06s0004g06320.t01	1973	anthranilate synthase A (ASA1) mRNA, complete cds	130	3.99588	192	8.84717	-1.1467	6.08925e-12	9.56391e-13	down
VIT_06s0004g06480.t01	1857	2-methylbutanal oxime monooxygenase-like	179	5.84572	41	2.00725	1.54216	9.89439e-12	1.57692e-12	up
VIT_06s0004g06500.t01	2984	villin-1-like	271	5.50766	77	2.34597	1.23126	1.56448e-12	2.34795e-13	up
VIT_06s0004g06660.t01	2191	phosphoinositide phospholipase C 4-like, transcript variant 1	155	4.29028	274	11.3694	-1.40601	1.92808e-22	1.61758e-23	down
VIT_06s0004g06730.t01	1350	temperature-sensitive omega-3 fatty acid desaturase, chloroplastic-like	82	3.68364	188	12.6606	-1.78114	9.886e-22	8.60945e-23	down
VIT_06s0004g06760.t01	1704	probable NADH dehydrogenase-like	521	18.5424	744	39.6948	-1.09813	1.32988e-40	6.25517e-42	down
VIT_06s0004g06780.t01	655	Putative uncharacterized protein	420	38.887	135	18.738	1.05332	6.71402e-15	8.41193e-16	up
VIT_06s0004g06830.t01	1981	asparagine synthetase [glutamine-hydrolyzing]-like	346	10.5923	36	1.65215	2.6806	2.5674e-43	1.14466e-44	up
VIT_06s0004g06940.t01	1118	zinc transporter 6, chloroplastic-like	1189	64.4966	1895	154.098	-1.25656	1.34793e-126	2.13828e-128	down
VIT_06s0004g07170.t01	1377	protein FLC EXPRESSOR	72	3.17099	110	7.26255	-1.19554	1.01305e-07	2.34497e-08	down
VIT_06s0004g07220.t01	1740	UDP-glycosyltransferase 87A2-like	921	32.1002	244	12.7488	1.33221	2.11333e-45	8.92365e-47	up
VIT_06s0004g07310.t01	1617	UDP-glycosyltransferase 87A1-like	211	7.91351	64	3.59832	1.13699	6.29874e-09	1.28847e-09	up
VIT_06s0004g07410.t01	870	Putative uncharacterized protein	217	15.1265	444	46.3974	-1.61697	7.95272e-44	3.49784e-45	down
VIT_06s0004g07500.t01	2001	probable WRKY transcription factor 33-like	709	21.488	986	44.7982	-1.05991	1.3536e-50	5.13968e-52	down
VIT_06s0004g07710.t01	1557	putative tRNA pseudouridine synthase-like	87	3.38865	142	8.29144	-1.29091	9.25917e-11	1.59751e-11	down
VIT_06s0004g07760.t01	638	biogenesis of lysosome-related organelles complex 1 subunit 1-like	127	12.072	40	5.69993	1.08265	1.94126e-05	6.01986e-06	up
VIT_06s0004g07770.t01	1205	Peroxidase 4	789	39.7088	166	12.5242	1.66474	5.78575e-54	2.03633e-55	up
VIT_06s0004g07870.t01	1670	Putative uncharacterized protein	3653	132.657	5357	291.632	-1.13645	1.61649e-304	1.17376e-306	down
VIT_06s0004g07970.t01	788	expansin-A4	2548	196.097	828	95.5288	1.03756	9.59137e-84	2.2712e-85	up
VIT_06s0004g08080.t01	1192	RING-H2 finger protein ATL72-like	761	38.7173	133	10.1439	1.93236	8.78141e-64	2.65611e-65	up
VIT_06s0004g08440.t01	2161	Putative uncharacterized protein	158	4.43403	251	10.5596	-1.25187	2.01542e-17	2.18488e-18	down
VIT_06s0009g00310.t01	1990	protein FAF-like, chloroplastic	179	5.45502	246	11.2386	-1.04281	5.16286e-13	7.44988e-14	down
VIT_06s0009g00480.t01	1494	aluminum-activated malate transporter 2-like	87	3.53155	158	9.61472	-1.44494	6.98807e-14	9.41783e-15	down
VIT_06s0009g00850.t01	1396	adipocyte plasma membrane-associated protein-like, transcript variant 1	1697	73.7213	529	34.4509	1.09754	2.60344e-61	8.16359e-63	up
VIT_06s0009g01380.t01	2089	protein ETHYLENE INSENSITIVE 3-like	829	24.0665	266	11.5764	1.05584	1.41058e-28	9.42037e-30	up
VIT_06s0009g01450.t01	939	(+)-neomenthol dehydrogenase-like, transcript variant 2	139	8.9773	43	4.16326	1.10857	4.87659e-06	1.39089e-06	up
VIT_06s0009g01550.t01	1609	Putative uncharacterized protein	3964	149.408	5761	325.516	-1.12347	0	0	down
VIT_06s0009g01610.t01	1438	Putative uncharacterized protein	58	2.44605	90	5.69002	-1.21798	1.12486e-06	2.95782e-07	down
VIT_06s0009g01890.t01	1035	oligoribonuclease-like	43	2.51956	58	5.09469	-1.01582	0.000915765	0.000378766	down
VIT_06s0009g01900.t01	859	RNA polymerase II subunit A C-terminal domain phosphatase SSU72-like	19	1.3414	59	6.24438	-2.21882	1.08316e-09	2.05692e-10	down
VIT_06s0009g01910.t01	852	calmodulin-related protein-like, transcript variant 1	20355	1448.87	5977	637.785	1.18378	0	0	up
VIT_06s0009g01940.t01	1284	Putative uncharacterized protein	36	1.70033	71	5.02717	-1.56393	1.55031e-07	3.67036e-08	down
VIT_06s0009g02110.t01	1036	F-box/kelch-repeat protein At5g26960-like	193	11.2978	61	5.35304	1.07761	1.1716e-07	2.72932e-08	up
VIT_06s0009g02350.t01	1344	E3 ubiquitin-protein ligase RING1-like, transcript variant 1	2047	92.3667	618	41.8042	1.14373	7.85767e-79	1.94425e-80	up
VIT_06s0009g02540.t01	520	Putative uncharacterized protein	37	4.31514	103	18.0079	-2.06115	8.47742e-15	1.06919e-15	down
VIT_06s0009g02670.t01	601	methyltransferase-like protein 22-like	33	3.32994	81	12.253	-1.87956	1.26172e-10	2.20576e-11	down
VIT_06s0009g02700.t01	1609	F-box protein	984	37.0882	328	18.5331	1.00086	5.46132e-31	3.37954e-32	up
VIT_06s0009g02910.t01	378	flavonoid 3',5'-hydroxylase 2-like	9	1.44393	24	5.77231	-1.99914	0.000381455	0.000147769	down
VIT_06s0009g03360.t01	1500	Putative uncharacterized protein	63	2.5471	93	5.63666	-1.14599	2.50819e-06	6.89165e-07	down
VIT_06s0009g03430.t01	923	Putative uncharacterized protein	221	14.5207	406	39.9903	-1.46154	9.86125e-35	5.45466e-36	down
VIT_06s0061g00040.t01	1752	hexokinase-3-like	72	2.49227	210	10.8972	-2.12843	2.37649e-30	1.49699e-31	down
VIT_06s0061g00270.t01	2083	ruBisCO large subunit-binding protein subunit alpha, chloroplastic-like	7886	229.596	10605	462.862	-1.01149	0	0	down
VIT_06s0061g00440.t01	1250	Putative uncharacterized protein	993	48.1766	1345	97.8234	-1.02185	8.78437e-65	2.61232e-66	down
VIT_06s0061g00510.t01	1060	Putative uncharacterized protein	115	6.57944	30	2.57304	1.35449	1.05035e-06	2.74755e-07	up
VIT_06s0061g00540.t01	1011	vacuolar protein sorting-associated protein 24 homolog 1-like	104	6.23848	155	13.9383	-1.15979	5.27611e-10	9.75331e-11	down
VIT_06s0061g00580.t01	101	Putative uncharacterized protein	15	9.00672	31	27.9043	-1.63141	0.000450023	0.000176069	down
VIT_06s0061g00710.t01	1164	RING finger and CHY zinc finger domain-containing protein 1-like	310	16.1512	61	4.76439	1.76128	1.87842e-23	1.50642e-24	up
VIT_06s0061g00850.t01	1016	Putative uncharacterized protein	515	30.7405	109	9.75356	1.65614	2.91796e-35	1.5911e-36	up
VIT_06s0061g00930.t01	486	coiled-coil domain-containing protein 132	58	7.2375	9	1.68359	2.10395	2.33048e-06	6.3759e-07	up
VIT_06s0061g00970.t01	2103	lysosomal Pro-X carboxypeptidase-like	241	6.94983	71	3.06937	1.17904	1.39117e-10	2.4398e-11	up
VIT_06s0061g01210.t01	1530	lysine histidine transporter 1-like	61	2.41788	86	5.11019	-1.07963	1.7457e-05	5.37709e-06	down
VIT_06s0061g01390.t01	1047	dehydration-responsive element-binding protein 1D-like	91	5.27098	246	21.3609	-2.01883	3.80185e-33	2.22604e-34	down
VIT_06s0061g01500.t01	437	Putative uncharacterized protein	113	15.6817	256	53.2585	-1.76393	7.08005e-29	4.66284e-30	down
VIT_06s0080g00090.t01	1698	cytochrome P450 94A1-like	48	1.71435	318	17.0263	-3.31203	1.15421e-72	3.08543e-74	down
VIT_06s0080g00590.t01	594	Putative uncharacterized protein	191	19.5004	33	5.05077	1.94893	7.23931e-17	8.08907e-18	up
VIT_06s0080g00630.t01	555	serine/arginine-rich splicing factor SR45a	202	22.0727	67	10.9752	1.00802	2.99116e-07	7.30981e-08	up
VIT_06s0080g00780.t01	991	NAC domain-containing protein 90-like	32	1.95827	144	13.2105	-2.75403	4.01806e-28	2.74102e-29	down
VIT_06s0080g00930.t01	2174	Putative uncharacterized protein	257	7.16919	85	3.55459	1.01213	5.47289e-09	1.11068e-09	up
VIT_06s0080g01220.t01	771	protein YLS9	403	31.6991	111	13.0888	1.27611	4.01996e-19	3.95638e-20	up
VIT_07s0005g00060.t01	413	Putative uncharacterized protein	200	29.3682	54	11.887	1.30486	2.51082e-10	4.50442e-11	up
VIT_07s0005g00090.t01	1791	putative indole-3-acetic acid-amido synthetase GH3.9-like	287	9.71814	30	1.52285	2.67391	5.58101e-36	2.98125e-37	up
VIT_07s0005g00100.t01	1481	protein LOW PSII ACCUMULATION 1, chloroplastic	289	11.8342	462	28.3607	-1.26093	1.28506e-31	7.80356e-33	down
VIT_07s0005g00120.t01	650	heat shock factor-binding protein 1-like	226	21.0859	57	7.97245	1.40318	9.13015e-13	1.34279e-13	up
VIT_07s0005g00160.t01	1005	alkylated DNA repair protein alkB homolog 8-like	12	0.724122	65	5.88	-3.02151	2.04242e-14	2.6496e-15	down
VIT_07s0005g00240.t01	1388	WD repeat-containing protein 89 homolog-like	190	8.30158	294	19.257	-1.21392	2.51302e-19	2.45119e-20	down
VIT_07s0005g00250.t01	675	Putative uncharacterized protein	278	24.9769	518	69.768	-1.48197	5.54418e-45	2.3667e-46	down
VIT_07s0005g00300.t01	2531	zinc finger CCCH domain-containing protein 31-like	102	2.44402	153	5.49578	-1.16907	5.30374e-10	9.8093e-11	down
VIT_07s0005g00340.t01	1248	phytochrome A-associated F-box protein-like	869	42.2281	288	20.9801	1.00918	7.71874e-28	5.30837e-29	up
VIT_07s0005g00470.t01	1295	peter Pan-like protein	97	4.54254	180	12.6367	-1.47605	3.80585e-16	4.41804e-17	down
VIT_07s0005g00540.t01	355	Putative uncharacterized protein	99	16.9123	11	2.81705	2.58582	1.27727e-12	1.90864e-13	up
VIT_07s0005g00660.t01	547	indole-3-acetic acid-induced protein ARG2-like, transcript variant 1	922	102.221	1425	236.842	-1.21223	3.7281e-90	8.19003e-92	down
VIT_07s0005g00820.t01	958	ethylene-responsive transcription factor ERF073	227	14.37	367	34.8282	-1.27719	8.62551e-26	6.32692e-27	down
VIT_07s0005g00950.t01	1291	mitochondrial nicotinamide adenine dinucleotide transporter 1-like, transcript variant 1	250	11.7438	403	28.3798	-1.27296	4.27069e-28	2.92126e-29	down
VIT_07s0005g00990.t01	439	protein DEHYDRATION-INDUCED 19 homolog 3-like	33	4.55875	51	10.5618	-1.21214	0.000318904	0.000120957	down
VIT_07s0005g01060.t01	711	histone H1	18	1.53532	48	6.13765	-1.99914	3.26876e-07	8.02149e-08	down
VIT_07s0005g01090.t01	864	Putative uncharacterized protein	275	19.3026	74	7.78661	1.30973	7.05484e-14	9.51434e-15	up
VIT_07s0005g01140.t01	726	Putative uncharacterized protein	19	1.58713	121	15.1523	-3.25504	9.25902e-28	6.38479e-29	down
VIT_07s0005g01150.t01	2145	CTP synthase-like	124	3.50583	173	7.33245	-1.06454	9.42867e-10	1.78112e-10	down
VIT_07s0005g01230.t01	715	transcription initiation factor TFIID subunit 13-like	61	5.17393	110	13.9868	-1.43473	6.85904e-10	1.27969e-10	down
VIT_07s0005g01240.t01	2325	Putative uncharacterized protein	321	8.37296	896	35.0361	-2.06503	3.56067e-122	5.89547e-124	down
VIT_07s0005g01250.t01	957	transmembrane protein 205-like	1379	87.3874	459	43.6045	1.00295	3.1253e-43	1.39917e-44	up
VIT_07s0005g01450.t01	1090	ocs element-binding factor 1-like	604	33.6053	1602	133.618	-1.99136	5.21853e-208	5.38217e-210	down
VIT_07s0005g01760.t01	1759	probable glycerol-3-phosphate acyltransferase 3-like	2455	84.6413	3577	184.877	-1.12713	8.28068e-201	8.92331e-203	down
VIT_07s0005g02020.t01	633	Putative uncharacterized protein	249	23.8557	34	4.88321	2.28843	2.2482e-26	1.61997e-27	up
VIT_07s0005g02070.t01	492	protein NIM1-INTERACTING 1-like	61	7.51902	176	32.5221	-2.1128	2.37648e-25	1.76626e-26	down
VIT_07s0005g02110.t01	1603	probable protein phosphatase 2C 49-like	1591	60.1912	2431	137.874	-1.19572	4.1992e-150	5.8457e-152	down
VIT_07s0005g02130.t01	2066	Putative uncharacterized protein	2026	59.4711	2713	119.385	-1.00536	1.38304e-126	2.20038e-128	down
VIT_07s0005g02200.t01	594	autophagy-related protein 8i-like	302	30.8331	56	8.57101	1.84694	2.37049e-24	1.83197e-25	up
VIT_07s0005g02620.t01	1893	bifunctional aminoacyl-tRNA synthetase-like	449	14.3844	739	35.4915	-1.30297	1.22389e-52	4.42075e-54	down
VIT_07s0005g02730.t01	879	protein RADIALIS-like 4	29	2.00081	54	5.58516	-1.48101	1.31354e-05	3.9682e-06	down
VIT_07s0005g02770.t01	451	Putative uncharacterized protein	96	12.909	22	4.43483	1.54142	8.8346e-07	2.29139e-07	up
VIT_07s0005g02990.t01	837	bet1-like SNARE 1-1	1158	83.9034	358	38.8855	1.1095	7.97242e-43	3.61712e-44	up
VIT_07s0005g03290.t01	1771	phosphate transporter-like (PI1), mRNA	275	9.41696	81	4.15812	1.17933	6.20433e-12	9.76188e-13	up
VIT_07s0005g03310.t01	763	actin depolymerizing factor (ADF), mRNA	1010	80.2774	295	35.1502	1.19146	6.99099e-42	3.21064e-43	up
VIT_07s0005g03500.t01	1069	mitochondrial inner membrane protease subunit 1-like	117	6.6375	180	15.3082	-1.2056	4.14683e-12	6.42488e-13	down
VIT_07s0005g03630.t01	1871	probable methyltransferase PMT8-like	118	3.82477	196	9.52385	-1.31617	7.34749e-15	9.22599e-16	down
VIT_07s0005g03720.t01	1027	vacuolar protein sorting-associated protein 2 homolog 3-like	92	5.43268	161	14.2523	-1.39146	2.10863e-13	2.9442e-14	down
VIT_07s0005g03890.t01	1465	Putative uncharacterized protein	178	7.3685	52	3.22698	1.19119	3.2806e-08	7.24336e-09	up
VIT_07s0005g03900.t01	901	rho GDP-dissociation inhibitor 1-like	61	4.10584	114	11.503	-1.48626	1.04639e-10	1.81432e-11	down
VIT_07s0005g04130.t01	960	acid phosphatase 1-like	387	24.4476	128	12.1219	1.01208	5.29576e-13	7.65145e-14	up
VIT_07s0005g04320.t01	201	Putative uncharacterized protein	0.5	0.150859	17	7.68924	-5.67157	5.63567e-06	1.62682e-06	down
VIT_07s0005g04330.t01	805	omega-hydroxypalmitate O-feruloyl transferase-like	79	5.95152	118	13.3265	-1.16297	6.73015e-08	1.52986e-08	down
VIT_07s0005g04340.t01	938	Putative uncharacterized protein	1035	66.9167	1670	161.862	-1.27432	4.15034e-114	7.44766e-116	down
VIT_07s0005g04350.t01	383	Putative uncharacterized protein	332	52.5698	494	117.262	-1.15743	1.39736e-29	8.97664e-31	down
VIT_07s0005g04380.t01	1221	auxin-responsive protein IAA11-like	80	3.97348	166	12.3601	-1.63722	2.97018e-17	3.25014e-18	down
VIT_07s0005g04550.t01	1137	ribosome biogenesis protein BRX1 homolog-like	119	6.34721	232	18.5506	-1.54727	6.17638e-22	5.31885e-23	down
VIT_07s0005g04700.t01	752	dihydroneopterin aldolase-like	457	36.8549	95	11.4851	1.68209	4.52007e-32	2.70928e-33	up
VIT_07s0005g04890.t01	999	glutathione transferase GST 23-like	482	29.2603	89	8.09944	1.85305	1.66358e-38	8.24018e-40	up
VIT_07s0005g05150.t01	281	Putative uncharacterized protein	8	1.72655	27	8.7355	-2.33899	2.83494e-05	9.00031e-06	down
VIT_07s0005g05500.t01	893	Putative uncharacterized protein	112	7.60612	226	23.0084	-1.59693	2.35736e-22	1.98972e-23	down
VIT_07s0005g05860.t01	2220	guanine nucleotide-binding protein-like 3 homolog	139	3.79716	308	12.6133	-1.73195	1.01245e-33	5.82504e-35	down
VIT_07s0005g06490.t01	816	60S ribosomal protein L13a-4-like	1210	89.9274	1865	207.787	-1.20828	3.34652e-117	5.85045e-119	down
VIT_07s0005g06550.t01	948	cilia- and flagella-associated protein 20	24	1.53532	61	5.84995	-1.92988	1.59333e-08	3.40448e-09	down
VIT_07s0031g00210.t01	2238	polyadenylate-binding protein 2-like	1490	40.376	2035	82.6675	-1.03382	1.48905e-99	3.01639e-101	down
VIT_07s0031g00240.t01	1086	OTU domain-containing protein 3-like	43	2.40124	91	7.61802	-1.66564	3.7872e-10	6.89759e-11	down
VIT_07s0031g00290.t01	531	Putative uncharacterized protein	74	8.4515	7	1.19849	2.81799	1.58829e-10	2.80239e-11	up
VIT_07s0031g00670.t01	1671	heat shock factor protein HSF24-like	151	5.48021	230	12.5136	-1.19119	6.51631e-15	8.16121e-16	down
VIT_07s0031g00710.t01	604	ethylene-responsive transcription factor ERF109-like	12	1.20487	54	8.12807	-2.75403	3.57812e-11	5.98229e-12	down
VIT_07s0031g00720.t01	648	ethylene-responsive transcription factor ERF109-like	63	5.89606	231	32.4091	-2.45858	1.86525e-39	8.97171e-41	down
VIT_07s0031g00760.t01	502	Putative uncharacterized protein	97	11.7183	10	1.81103	2.69388	6.71807e-13	9.77479e-14	up
VIT_07s0031g00770.t01	822	Putative uncharacterized protein	85	6.2711	23	2.54382	1.30172	5.49542e-05	1.82054e-05	up
VIT_07s0031g00820.t01	1198	methionine aminopeptidase 1D (MAP1D), mRNA	427	21.6156	609	46.2158	-1.09631	2.60319e-33	1.51458e-34	down
VIT_07s0031g01060.t01	1208	chloroplast DNA	3367	169.034	10915	821.461	-2.28088	0	0	down
VIT_07s0031g01270.t01	699	Putative uncharacterized protein	819	71.0564	91	11.8357	2.58582	1.20806e-97	2.4807e-99	up
VIT_07s0031g01700.t01	1754	uncharacterized GTP-binding protein At5g64813	188	6.50017	332	17.2083	-1.40456	5.89799e-27	4.15167e-28	down
VIT_07s0031g01710.t01	571	probable WRKY transcription factor 51-like	104	11.0457	301	47.9248	-2.11729	7.46614e-43	3.38397e-44	down
VIT_07s0031g01740.t01	1000	probable ATP synthase 24 kDa subunit, mitochondrial-like	570	34.5678	878	79.8224	-1.20737	1.81937e-55	6.2435e-57	down
VIT_07s0031g01860.t01	1518	UDP-galactose transporter 2-like	92	3.67547	195	11.6787	-1.66788	1.31215e-20	1.20461e-21	down
VIT_07s0031g01910.t01	546	Putative uncharacterized protein	541	60.0899	118	19.6481	1.61273	1.19593e-35	6.46031e-37	up
VIT_07s0031g02100.t01	245	Putative uncharacterized protein	70	17.3272	17	6.30831	1.45771	6.66953e-05	2.24266e-05	up
VIT_07s0031g02200.t01	1725	splicing factor 3B subunit 2	168	5.90632	268	14.1246	-1.25788	1.13722e-18	1.16184e-19	down
VIT_07s0031g02250.t01	872	RING-H2 finger protein ATL80	529	36.7905	138	14.3878	1.35449	4.18577e-27	2.92319e-28	up
VIT_07s0031g02390.t01	1953	lipase-like PAD4	914	28.3818	1480	68.8953	-1.27944	7.97128e-102	1.58526e-103	down
VIT_07s0031g02450.t01	1011	amino acid permease 2-like	22	1.31968	66	5.93503	-2.16907	1.89345e-10	3.36314e-11	down
VIT_07s0031g02610.t01	1467	NAC domain-containing protein 2-like	1362	56.3046	4717	292.325	-2.37625	0	0	down
VIT_07s0031g02630.t01	1991	aldehyde dehydrogenase family 3 member I1, chloroplastic-like	1279	38.9579	1756	80.1832	-1.04138	5.1163e-87	1.16893e-88	down
VIT_07s0031g02840.t01	2476	diacylglycerol kinase 1-like	106	2.59628	144	5.2874	-1.02611	7.15711e-08	1.62956e-08	down
VIT_07s0031g02960.t01	1193	magnesium transporter NIPA2-like	120	6.10011	275	20.9567	-1.7805	2.38612e-31	1.46112e-32	down
VIT_07s0031g03000.t01	583	chloroplast DNA	5333	554.753	39927	6226.28	-3.48845	0	0	down
VIT_07s0031g03090.t01	1824	beta-1,3-galactosyltransferase 7-like	97	3.2251	189	9.42036	-1.54644	4.83796e-18	5.10825e-19	down
VIT_07s0031g03150.t01	1543	succinate-semialdehyde dehydrogenase (acetylating)-like	66	2.59403	103	6.06878	-1.22621	1.49278e-07	3.52656e-08	down
VIT_07s0031g03210.t01	1377	SRK2A protein kinase	127	2.1552	261	10.0295	-2.21835	3.0107e-19	9.15e-50	down
VIT_07s0095g00170.t01	463	Putative uncharacterized protein	59	7.72801	14	2.74902	1.49118	0.000205596	7.54937e-05	up
VIT_07s0095g00710.t01	1518	bystin-like	49	1.95759	85	5.0907	-1.37879	1.74655e-07	4.14789e-08	down
VIT_07s0095g00740.t01	1880	GPI transamidase component PIG-S-like	177	5.70968	273	13.2019	-1.20926	6.44454e-18	6.84334e-19	down
VIT_07s0104g00030.t01	414	Putative uncharacterized protein	135	19.7756	4	0.878395	4.49271	1.06893e-25	7.89512e-27	up
VIT_07s0104g00080.t01	757	Putative uncharacterized protein	18	1.44203	69	8.28674	-2.52271	8.28234e-13	1.2137e-13	down
VIT_07s0104g00350.t01	1285	EID1-like F-box protein 3	730	34.4522	134	9.48052	1.86156	2.9541e-58	9.68671e-60	up
VIT_07s0104g00380.t01	1036	protein PALE CRESS, chloroplastic	89	5.20987	152	13.3387	-1.3563	2.87559e-12	4.40077e-13	down
VIT_07s0104g00400.t01	1505	RNA exonuclease 4 (LOC100259575), transcript variant X2	70	2.82071	123	7.43017	-1.39734	1.50696e-10	2.65123e-11	down
VIT_07s0104g00500.t01	1269	Putative uncharacterized protein	16	0.764637	76	5.44481	-2.83203	1.02982e-15	1.22547e-16	down
VIT_07s0104g00560.t01	487	U6 snRNA-associated Sm-like protein LSm2	1077	134.117	334	62.3516	1.10499	1.27519e-39	6.08639e-41	up
VIT_07s0104g00690.t01	2158	GPI transamidase component PIG-T-like, transcript variant 1	115	3.23179	157	6.61422	-1.03324	1.41998e-08	3.0226e-09	down
VIT_07s0104g00860.t01	2868	Putative uncharacterized protein	274	5.79386	45	1.42647	2.02207	6.69717e-25	5.05804e-26	up
VIT_07s0104g01150.t01	1483	CUGBP Elav-like family member 5, transcript variant 1	142	5.80689	212	12.9965	-1.16228	2.44939e-13	3.44152e-14	down
VIT_07s0104g01410.t01	1281	OTU domain-containing protein 6B-like, transcript variant 2	119	5.63371	177	12.5619	-1.15689	3.10524e-11	5.16727e-12	down
VIT_07s0104g01470.t01	1465	peptide chain release factor 1-like	204	8.4448	276	17.1278	-1.02021	5.36373e-14	7.17413e-15	down
VIT_07s0129g00210.t01	1418	BTB/POZ and TAZ domain-containing protein 4-like	73	3.12207	185	11.8611	-1.92566	1.10829e-23	8.79579e-25	down
VIT_07s0129g00240.t01	1128	zinc finger protein ZAT10	80	4.30108	132	10.6389	-1.30657	3.01276e-10	5.4481e-11	down
VIT_07s0129g00300.t01	1591	formamidase-like	210	8.00471	25	1.42857	2.48628	1.40803e-24	1.07839e-25	up
VIT_07s0129g00310.t01	1356	putative formamidase C869.04-like	731	32.693	205	13.7444	1.25014	6.83928e-33	4.02032e-34	up
VIT_07s0129g00420.t01	555	Putative uncharacterized protein	1396	152.542	420	68.7997	1.14873	2.31171e-54	8.09344e-56	up
VIT_07s0129g00520.t01	1445	probable protein phosphatase 2C 63-like	183	7.68033	250	15.7291	-1.03419	4.81526e-13	6.93271e-14	down
VIT_07s0129g00640.t01	440	Putative uncharacterized protein	25	3.44575	60	12.3974	-1.84714	5.5716e-08	1.25671e-08	down
VIT_07s0129g00790.t01	525	rotundifolia chloroplast, complete genome	2595	299.761	20011	3465.29	-3.53109	0	0	down
VIT_07s0129g00870.t01	2717	probable receptor-like protein kinase	272	6.07122	70	2.34228	1.37407	1.04493e-14	1.32706e-15	up
VIT_07s0129g01080.t01	1020	microtubule-associated protein RP/EB family member 1-like	30	1.78368	94	8.37834	-2.23181	6.46847e-15	8.08933e-16	down
VIT_07s0130g00110.t01	2270	Putative uncharacterized protein	93	2.48458	127	5.08637	-1.03363	3.83865e-07	9.53183e-08	down
VIT_07s0130g00160.t01	924	Putative uncharacterized protein	444	29.1412	81	7.96973	1.87046	5.54544e-36	2.95969e-37	up
VIT_07s0141g00230.t01	1393	ubiquitin carboxyl-terminal hydrolase 3-like	25	1.08839	100	6.52648	-2.58411	1.42475e-18	1.4635e-19	down
VIT_07s0141g00390.t01	1983	glutathione reductase (NADPH), transcript variant 1 (GOR), mRNA	402	12.2942	847	38.8321	-1.65927	5.1272e-86	1.1809e-87	down
VIT_07s0141g00570.t01	578	photosystem II reaction center W protein, chloroplastic-like	92896	9746.89	29251	4600.9	1.08302	0	0	up
VIT_07s0141g00820.t01	673	5-dehydro-2-deoxygluconokinase-like	34	3.0638	89	12.0228	-1.97238	2.86257e-12	4.37819e-13	down
VIT_07s0141g00920.t01	1694	cytochrome P450 94A1-like	331	11.8498	490	26.2974	-1.15006	4.65184e-29	3.03783e-30	down
VIT_07s0151g00010.t01	558	Putative uncharacterized protein	1763	191.609	395	64.3566	1.574	1.64155e-110	2.99885e-112	up
VIT_07s0151g00090.t01	1353	putative quinone-oxidoreductase homolog, chloroplastic-like	2613	117.122	555	37.2928	1.65104	3.90297e-175	4.69324e-177	up
VIT_07s0151g00200.t01	872	quinone-oxidoreductase homolog, chloroplastic-like	1872	130.193	543	56.6127	1.20145	5.5273e-78	1.38297e-79	up
VIT_07s0151g00290.t01	1606	Putative uncharacterized protein	267	10.0824	85	4.81176	1.0672	4.79434e-10	8.82947e-11	up
VIT_07s0151g00640.t01	1980	vicilin-like antimicrobial peptides 2-1-like	69	2.11339	129	5.92318	-1.48681	5.52117e-12	8.63592e-13	down
VIT_07s0151g00660.t01	774	39S ribosomal protein L24, mitochondrial-like	129	10.1075	200	23.492	-1.21674	1.62864e-13	2.25066e-14	down
VIT_07s0151g00730.t01	517	Putative uncharacterized protein	149	17.478	29	5.09962	1.77708	6.20112e-12	9.74822e-13	up
VIT_07s0151g00800.t01	1759	Putative uncharacterized protein	1025	35.339	207	10.6988	1.72381	2.19596e-73	5.83977e-75	up
VIT_07s0151g00850.t01	993	transcription repressor OFP12-like	259	15.8178	52	4.76085	1.73226	2.52527e-19	2.46547e-20	up
VIT_07s0151g00860.t01	1209	haloalkane dehalogenase-like	99	4.96599	170	12.7836	-1.36414	1.05103e-13	1.43397e-14	down
VIT_07s0151g00900.t01	612	40S ribosomal protein S24-2-like	192	19.026	360	53.4788	-1.491	8.40517e-32	5.07295e-33	down
VIT_07s0191g00050.t01	1204	peroxidase 17-like	146	7.35399	40	3.0204	1.28379	1.17871e-07	2.74698e-08	up
VIT_07s0191g00130.t01	805	histone H3.3-like	28204	2124.77	7003	790.895	1.42575	0	0	up
VIT_07s0197g00080.t01	1364	SRK2I protein kinase	4917	84.2372	328	12.7242	2.72688	2.33349e-17	0	up
VIT_08s0007g00080.t01	1277	Putative uncharacterized protein	135	6.4112	218	15.5202	-1.27548	1.1063e-15	1.31905e-16	down
VIT_08s0007g00120.t01	877	ubiquitin-conjugating enzyme E2 13	5839	403.771	1104	114.446	1.81887	0	0	up
VIT_08s0007g00150.t01	881	RING-H2 finger protein ATL33-lik	73	5.02509	18	1.85749	1.43579	5.61433e-05	1.86668e-05	up
VIT_08s0007g00310.t01	2923	probable protein phosphatase 2C 23	214	4.43999	401	12.4723	-1.4901	2.71198e-35	1.47753e-36	down
VIT_08s0007g00390.t01	1613	E3 ubiquitin-protein ligase UBR2-like	222	8.34671	57	3.21271	1.37742	3.06783e-12	4.70347e-13	up
VIT_08s0007g00700.t01	1215	aspartic proteinase nepenthesin-1-like	213	10.6316	57	4.2651	1.31771	4.41452e-11	7.44601e-12	up
VIT_08s0007g00760.t01	1008	thaumatin-like protein-like	151	9.08475	38	3.42731	1.40637	6.61609e-09	1.35553e-09	up
VIT_08s0007g00780.t01	632	high-light-induced protein, chloroplastic	2474	237.399	644	92.6401	1.35761	2.80213e-124	4.56179e-126	up
VIT_08s0007g00800.t01	1334	glucose-induced degradation protein 4 homolog	365	16.5933	117	7.97371	1.05728	3.67349e-13	5.24638e-14	up
VIT_08s0007g00930.t01	1596	probable E3 ubiquitin-protein ligase HERC3-like, transcript variant 1	218	8.28362	318	18.1144	-1.12881	1.17134e-18	1.19778e-19	down
VIT_08s0007g01100.t01	1206	uracil phosphoribosyltransferase-like	193	9.70525	272	20.5046	-1.07911	4.88579e-15	6.07391e-16	down
VIT_08s0007g01370.t01	1117	Putative uncharacterized protein	102	5.53788	4	0.325565	4.08832	9.08657e-19	9.2118e-20	up
VIT_08s0007g01450.t01	2082	Putative uncharacterized protein	2376	69.209	5582	243.747	-1.81635	0	0	down
VIT_08s0007g01510.t01	1614	phosphatidylinositol:ceramide inositolphosphotransferase-like	332	12.4747	503	28.3331	-1.18348	3.66054e-31	2.25504e-32	down
VIT_08s0007g01560.t01	864	Putative uncharacterized protein	210	14.7402	323	33.9875	-1.20525	6.57149e-21	5.92048e-22	down
VIT_08s0007g01570.t01	1431	fructose-1,6-bisphosphatase, chloroplastic-like	3589	152.1	5069	322.042	-1.08223	2.44164e-266	2.11167e-268	down
VIT_08s0007g01620.t01	1449	L-type lectin-domain containing receptor kinase VIII.2-like	1762	73.7453	479	30.0537	1.29501	1.60373e-82	3.84207e-84	up
VIT_08s0007g01690.t01	1504	probable sugar phosphate/phosphate translocator At3g11320-like	276	11.129	537	32.4606	-1.54436	1.78922e-49	6.91788e-51	down
VIT_08s0007g01700.t01	1352	mitochondrial uncoupling protein 3-like	175	7.84979	249	16.7438	-1.0929	4.02674e-14	5.34676e-15	down
VIT_08s0007g01880.t01	277	pentatricopeptide repeat-containing protein	26	5.69233	0.5	0.164105	5.11633	5.25246e-06	1.50685e-06	up
VIT_08s0007g01950.t01	396	Putative uncharacterized protein	44	6.73836	4	0.918322	2.87532	8.32395e-07	2.15375e-07	up
VIT_08s0007g02200.t01	751	high mobility group B protein 1-like	163	13.1627	238	28.8116	-1.1302	3.06937e-14	4.03723e-15	down
VIT_08s0007g02230.t01	1370	thylakoid ADP,ATP carrier protein, chloroplastic-like	243	10.7568	374	24.8188	-1.20619	4.35666e-24	3.4032e-25	down
VIT_08s0007g02370.t01	1060	Putative uncharacterized protein	376	21.5119	107	9.17716	1.22902	6.08971e-17	6.782e-18	up
VIT_08s0007g02540.t01	1387	UPF0554 protein C2orf43 homolog	169	7.38936	53	3.474	1.08885	6.1357e-07	1.5633e-07	up
VIT_08s0007g02550.t01	564	transcription repressor OFP6	332	35.699	89	14.3463	1.3152	1.20869e-16	1.36566e-17	up
VIT_08s0007g02560.t01	1014	transcription repressor OFP13	1530	91.5061	353	31.6495	1.53168	2.86891e-92	6.23619e-94	up
VIT_08s0007g02800.t01	1850	lysosomal Pro-X carboxypeptidase-like	138	4.52381	221	10.8605	-1.26348	1.14712e-15	1.36878e-16	down
VIT_08s0007g02860.t01	772	glycine-rich RNA-binding protein 4, mitochondrial	62	4.87047	145	17.0758	-1.80982	2.42407e-17	2.64246e-18	down
VIT_08s0007g02950.t01	919	Putative uncharacterized protein	99	6.53306	32	3.16566	1.04525	0.000275044	0.000103253	up
VIT_08s0007g03040.t01	1237	1-aminocyclopropane-1-carboxylate oxidase homolog 11-like	1248	61.1845	303	22.2691	1.45812	3.97519e-70	1.09942e-71	up
VIT_08s0007g03130.t01	507	probable small nuclear ribonucleoprotein G	1518	181.577	443	79.4376	1.19269	1.20605e-62	3.68698e-64	up
VIT_08s0007g03190.t01	376	replication protein A 14 kDa subunit B	6	0.967743	24	5.80302	-2.58411	2.9298e-05	9.32247e-06	down
VIT_08s0007g03240.t01	1161	bifunctional monodehydroascorbate reductase and carbonic anhydrase nectarin-3-like	2646	138.215	804	62.9585	1.13444	2.11529e-100	4.24585e-102	up
VIT_08s0007g03300.t01	1896	Putative uncharacterized protein	264	8.44427	482	23.1121	-1.4526	1.05473e-40	4.94632e-42	down
VIT_08s0007g03850.t01	777	probable ribosome biogenesis protein RLP24-like	95	7.4148	168	19.6571	-1.40657	3.74218e-14	4.95681e-15	down
VIT_08s0007g03890.t01	1245	ribosome production factor 2 homolog-like	125	6.08888	192	14.0205	-1.20329	8.25838e-13	1.20961e-13	down
VIT_08s0007g04020.t01	1421	putative lysozyme-like protein	63	2.68871	105	6.71778	-1.32107	1.70437e-08	3.65357e-09	down
VIT_08s0007g04220.t01	1699	serine/threonine-protein kinase SRPK1-like	273	9.74464	78	4.1738	1.22325	1.69014e-12	2.54279e-13	up
VIT_08s0007g04230.t01	1722	Putative uncharacterized protein	270	9.50884	77	4.06526	1.22592	2.06274e-12	3.12626e-13	up
VIT_08s0007g04400.t01	2009	DEAD-box ATP-dependent RNA helicase 38-like	210	6.33922	321	14.5263	-1.19629	1.48569e-20	1.36806e-21	down
VIT_08s0007g04430.t01	1076	DEAD-box ATP-dependent RNA helicase 38-like	52	2.93081	72	6.08346	-1.05359	0.000127034	4.48956e-05	down
VIT_08s0007g04770.t01	1030	zinc finger protein ZAT5-like	152	8.94959	49	4.32503	1.04911	4.88924e-06	1.39496e-06	up
VIT_08s0007g04890.t01	1533	Putative uncharacterized protein	121	4.78674	198	11.7423	-1.2946	1.19681e-14	1.52383e-15	down
VIT_08s0007g04960.t01	938	pentatricopeptide repeat-containing protein	106	6.8533	28	2.71385	1.33646	3.698e-06	1.03798e-06	up
VIT_08s0007g04980.t01	2000	FAD synthase	137	4.1542	193	8.77319	-1.07853	5.75309e-11	9.77296e-12	down
VIT_08s0007g05000.t01	1441	S-adenosylmethionine synthetase 3, transcript variant 2 (METK3), mRNA	189	7.95416	258	16.2774	-1.03309	2.09974e-13	2.92984e-14	down
VIT_08s0007g05070.t01	615	zinc finger protein 593-like	1114	109.852	357	52.7744	1.05765	3.3456e-38	1.67265e-39	up
VIT_08s0007g05270.t01	1098	Putative uncharacterized protein	125	6.90406	36	2.98078	1.21175	3.20488e-06	8.9171e-07	up
VIT_08s0007g05360.t01	1311	strictosidine synthase 1-like, transcript variant 1	130	6.01364	40	2.77388	1.11633	9.047e-06	2.68163e-06	up
VIT_08s0007g05570.t01	1813	putative methyltransferase DDB_G0268948-like	141	4.71648	261	13.088	-1.47246	6.84986e-23	5.62954e-24	down
VIT_08s0007g05800.t01	2973	triacylglycerol lipase SDP1-like	526	10.7297	104	3.18031	1.75437	5.80602e-39	2.83024e-40	up
VIT_08s0007g05850.t01	125	protein GAST1-like	249	120.805	70	50.9118	1.24661	8.32156e-12	1.31893e-12	up
VIT_08s0007g05860.t01	605	protein GAST1-like	1370	137.329	431	64.7668	1.08431	1.07492e-48	4.24063e-50	up
VIT_08s0007g06010.t01	429	glucan endo-1,3-beta-glucosidase, basic isoform-like	34	4.80638	53	11.2318	-1.22456	0.000211972	7.79918e-05	down
VIT_08s0007g06060.t01	1186	beta 1-3 glucanase	80	4.09074	247	18.934	-2.21055	3.20766e-37	1.64967e-38	down
VIT_08s0007g06240.t01	1814	CDK5RAP3-like protein	100	3.34318	137	6.86616	-1.03828	1.14628e-07	2.6677e-08	down
VIT_08s0007g06270.t01	1608	promoter-binding protein SPL9	73	2.75317	98	5.54077	-1.00899	1.42414e-05	4.33395e-06	down
VIT_08s0007g06300.t01	1340	DAZ-associated protein 1-like	195	8.82524	63	4.27431	1.04594	2.07572e-07	4.97089e-08	up
VIT_08s0007g06340.t01	1113	Putative uncharacterized protein	253	13.7855	57	4.65597	1.566	1.70834e-16	1.94363e-17	up
VIT_08s0007g06360.t01	1365	Putative uncharacterized protein	1301	57.8018	408	27.1743	1.08887	1.35909e-46	5.58796e-48	up
VIT_08s0007g06400.t01	1297	zinc finger CCCH domain-containing protein 14-like	2359	110.302	558	39.1133	1.49573	4.73098e-137	6.95797e-139	up
VIT_08s0007g06450.t01	1372	omega-6 fatty acid desaturase, endoplasmic reticulum isozyme 2-like	29988	1325.53	8105	537.068	1.30339	0	0	up
VIT_08s0007g06500.t01	622	Putative uncharacterized protein	11	1.0725	52	7.60052	-2.82511	4.65701e-11	7.86794e-12	down
VIT_08s0007g06670.t01	1035	homeobox-leucine zipper protein HAT14-like	106	6.21101	28	2.45951	1.33646	3.698e-06	1.03798e-06	up
VIT_08s0007g06680.t01	2562	protein trichome birefringence	627	14.8418	853	30.2692	-1.02819	8.63953e-42	3.97573e-43	down
VIT_08s0007g06910.t01	815	dirigent protein 22	108	8.03642	27	3.01187	1.41589	9.88444e-07	2.58014e-07	up
VIT_08s0007g07120.t01	1220	F-box/kelch-repeat protein	1910	94.9446	280	20.8655	2.18597	2.13509e-186	2.4489e-188	up
VIT_08s0007g07270.t01	972	putative mitochondrial 2-oxoglutarate/malate carrier protein-like	47	2.93243	75	7.01496	-1.25834	5.49021e-06	1.58e-06	down
VIT_08s0007g07290.t01	922	eukaryotic translation initiation factor 4E type 3-like	2868	188.645	538	53.0496	1.83026	7.33981e-222	7.12867e-224	up
VIT_08s0007g07620.t01	1448	thioredoxin-like 1-1, chloroplastic-like	2646	110.82	631	39.6179	1.48399	6.8731e-152	9.40911e-154	up
VIT_08s0007g07700.t01	1547	Putative uncharacterized protein	167	6.54671	252	14.8095	-1.17768	5.7291e-16	6.7116e-17	down
VIT_08s0007g07820.t01	2232	probable inactive leucine-rich repeat receptor-like protein kinase At1g66830-like	120	3.2605	193	7.86128	-1.26967	6.53695e-14	8.80079e-15	down
VIT_08s0007g07960.t01	1061	chaperone protein dnaJ 6-like	34	1.94339	67	5.74103	-1.56273	3.64064e-07	9.0073e-08	down
VIT_08s0007g07990.t01	450	Putative uncharacterized protein	311	41.9126	417	84.2469	-1.00724	3.16388e-20	2.95287e-21	down
VIT_08s0007g08020.t01	457	Putative uncharacterized protein	97	12.8722	279	55.5032	-2.10832	1.45785e-39	6.97169e-41	down
VIT_08s0007g08060.t01	799	SWR1 complex subunit 6	98	7.43834	20	2.27569	1.70867	7.91276e-08	1.80948e-08	up
VIT_08s0007g08140.t01	2142	DNA-binding protein SMUBP-2-like	85	2.40656	136	5.77231	-1.26218	4.96472e-10	9.15701e-11	down
VIT_08s0007g08290.t01	2332	GTP-binding protein TypA/BipA homolog-like, transcript variant 1	303	7.87972	857	33.4105	-2.08408	2.8932e-118	5.00442e-120	down
VIT_08s0007g08310.t01	2672	alpha-galactosidase (AGA)	4189	95.0759	1385	47.1242	1.01261	6.55429e-132	1.00033e-133	up
VIT_08s0007g08360.t01	1216	zinc finger AN1 and C2H2 domain-containing stress-associated protein 16-like, transcript variant 1	62	3.09211	124	9.27083	-1.58411	1.37879e-12	2.06353e-13	down
VIT_08s0007g08470.t01	1163	cycloartenol-C-24-methyltransferase-like	123	6.4139	19	1.48527	2.11048	2.43702e-12	3.71155e-13	up
VIT_08s0007g08930.t01	980	Putative uncharacterized protein	200	12.3766	63	5.84447	1.08247	6.0029e-08	1.35816e-08	up
VIT_08s0032g00010.t01	333	Putative uncharacterized protein	301	54.8175	576	157.257	-1.52041	8.00732e-52	2.94784e-53	down
VIT_08s0032g00080.t01	464	Putative uncharacterized protein	52	6.79645	7	1.37155	2.30898	2.17685e-06	5.92236e-07	up
VIT_08s0032g00290.t01	1395	Putative uncharacterized protein	238	10.3466	338	22.0279	-1.09017	9.6813e-19	9.83264e-20	down
VIT_08s0032g00310.t01	935	ubiquitin-conjugating enzyme E2 2-like	573	37.1655	175	17.016	1.12707	3.58865e-22	3.0572e-23	up
VIT_08s0032g00320.t01	293	nucleolar GTP-binding protein 1-like	3	0.620941	32	9.92917	-3.99914	2.88781e-09	5.71165e-10	down
VIT_08s0032g00330.t01	1062	nucleolar GTP-binding protein 1-like	58	3.31208	103	8.81745	-1.41263	3.88931e-09	7.78329e-10	down
VIT_08s0032g00620.t01	1080	50S ribosomal protein L22, chloroplastic-like	64	3.59379	126	10.6066	-1.56139	1.57704e-12	2.36753e-13	down
VIT_08s0032g00630.t01	557	Putative uncharacterized protein	180	19.5981	346	56.4744	-1.52688	1.15899e-31	7.03262e-33	down
VIT_08s0032g00760.t01	1426	protein LURP-one-related 8-like	40	1.70113	83	5.29162	-1.63722	3.7905e-09	7.57942e-10	down
VIT_08s0032g00930.t01	1941	fasciclin-like arabinogalactan protein 17	1322	41.305	1913	89.6024	-1.11722	3.92333e-106	7.43948e-108	down
VIT_08s0032g00960.t01	1424	iron-sulfur cluster co-chaperone protein HscB, mitochondrial-like, transcript variant 1	56	2.38493	82	5.23521	-1.1343	1.2527e-05	3.77514e-06	down
VIT_08s0032g01030.t01	994	Putative uncharacterized protein	103	6.28416	10	0.914627	2.78047	4.66775e-14	6.22381e-15	up
VIT_08s0040g00010.t01	1612	receptor-like protein kinase FERONIA-like	932	35.0629	1593	89.8424	-1.35745	5.76795e-120	9.76353e-122	down
VIT_08s0040g00030.t01	245	ubiquitin-conjugating enzyme-like	615	152.232	193	71.6179	1.08788	1.85095e-22	1.55116e-23	up
VIT_08s0040g00050.t01	2045	flagellar attachment zone protein 1	100	2.96554	156	6.93524	-1.22565	6.93556e-11	1.18234e-11	down
VIT_08s0040g00160.t01	1275	Putative uncharacterized protein	110	5.23214	169	12.0506	-1.20363	2.09098e-11	3.42823e-12	down
VIT_08s0040g00460.t01	1026	ubiquitin-conjugating enzyme E2 22-like	170	10.0484	241	21.355	-1.08761	1.33706e-13	1.83597e-14	down
VIT_08s0040g00470.t01	552	Putative uncharacterized protein	1895	208.193	2553	420.477	-1.0141	7.27738e-121	1.22176e-122	down
VIT_08s0040g00490.t01	1104	metacaspase-9-like	330	18.1277	41	3.37633	2.42466	4.64264e-37	2.40699e-38	up
VIT_08s0040g00640.t01	437	Putative uncharacterized protein	4742	658.077	9785	2035.68	-1.62918	0	0	down
VIT_08s0040g00710.t01	676	Werner Syndrome-like exonuclease	105	9.41975	10	1.34488	2.80821	1.90958e-14	2.47022e-15	up
VIT_08s0040g00760.t01	2228	protein kinase and PP2C-like domain-containing protein	180	4.89953	241	9.83405	-1.00514	4.40713e-12	6.83837e-13	down
VIT_08s0040g00800.t01	1444	auxin-induced protein 5NG4-like, transcript variant 1	114	4.78778	220	13.8512	-1.53258	1.41428e-20	1.30165e-21	down
VIT_08s0040g00890.t01	1545	R3H domain-containing protein 2	4077	160.033	1237	72.79	1.13656	7.65332e-155	1.03002e-156	up
VIT_08s0040g00930.t01	1588	G2/mitotic-specific cyclin S13-6-like	122	4.65914	249	14.2554	-1.61337	6.97546e-25	5.27467e-26	down
VIT_08s0040g00990.t01	2276	probable mediator of RNA polymerase II transcription subunit 26b	133	3.54386	191	7.62942	-1.10625	2.81831e-11	4.67025e-12	down
VIT_08s0040g01140.t01	1911	serine carboxypeptidase-like 45-like	120	3.80818	162	7.70699	-1.01707	1.29673e-08	2.74076e-09	down
VIT_08s0040g01330.t01	1397	transcription factor-like protein DPB	112	4.86204	167	10.868	-1.16046	1.05029e-10	1.82206e-11	down
VIT_08s0040g01380.t01	606	acylphosphatase-like	225	22.5168	47	7.05108	1.67509	3.51426e-16	4.07142e-17	up
VIT_08s0040g01430.t01	634	membrane magnesium transporter	918	87.8112	263	37.7135	1.21932	1.58291e-39	7.59168e-41	up
VIT_08s0040g01680.t01	1622	Putative uncharacterized protein	1371	51.2606	448	25.1106	1.02955	7.69334e-45	3.29481e-46	up
VIT_08s0040g01720.t01	767	Putative uncharacterized protein	143	11.3067	31	3.67449	1.62157	3.14601e-10	5.69633e-11	up
VIT_08s0040g02200.t01	1024	peroxidase 21-like	171	10.1273	10	0.887831	3.51182	7.29008e-28	5.00683e-29	up
VIT_08s0040g02220.t01	590	DNA-binding protein S1FA2-like	1184	121.702	275	42.3751	1.52206	6.79182e-71	1.85014e-72	up
VIT_08s0040g02250.t01	617	Putative uncharacterized protein	630	61.923	181	26.67	1.21526	2.89642e-27	2.01606e-28	up
VIT_08s0040g02400.t01	2596	interactor of constitutive active ROPs 2, chloroplastic-like	115	2.68652	159	5.5683	-1.0515	6.86424e-09	1.41018e-09	down
VIT_08s0040g02470.t01	1126	soluble inorganic pyrophosphatase-like	445	23.9673	715	57.7295	-1.26824	6.74835e-49	2.6529e-50	down
VIT_08s0040g02630.t01	525	60S ribosomal protein L23a-like	108	12.4756	181	31.3437	-1.32907	5.36367e-14	7.17653e-15	down
VIT_08s0040g02660.t01	345	low temperature-induced protein lt101.2-like	49	8.61338	5	1.31759	2.70867	4.47312e-07	1.11973e-07	up
VIT_08s0040g02720.t01	838	omega-6 fatty acid desaturase	473	34.2305	124	13.4527	1.34739	3.82988e-24	2.98108e-25	up
VIT_08s0040g02900.t01	893	protein ALUMINUM SENSITIVE 3-like	644	43.7352	165	16.7982	1.38049	9.45867e-34	5.42883e-35	up
VIT_08s0040g02960.t01	765	Putative uncharacterized protein	72	5.70779	20	2.37683	1.26389	0.000305914	0.000115705	up
VIT_08s0040g03040.t01	961	glutathione S-transferase L3-like	81	5.11162	154	14.5689	-1.51104	2.03369e-14	2.63735e-15	down
VIT_08s0040g03100.t01	768	glutathione S-transferase L3-like	68	5.36963	162	19.1772	-1.83649	1.25768e-19	1.2087e-20	down
VIT_08s0040g03130.t01	946	type II peroxiredoxin 2 gb|JN392722.1| type II peroxiredoxin 2 mRNA, complete cds	155	9.93659	237	22.7765	-1.19673	1.93405e-15	2.3355e-16	down
VIT_08s0040g03150.t01	1071	cytosolic ascorbate peroxidase (APX)	1384	78.3688	338	28.6918	1.44964	5.00472e-77	1.27537e-78	up
VIT_08s0040g03220.t01	1294	transcription factor ASG4-like	78	3.65559	131	9.2038	-1.33213	1.87068e-10	3.32054e-11	down
VIT_08s0040g03230.t01	649	Putative uncharacterized protein	588	54.9451	181	25.355	1.11572	2.25607e-22	1.89797e-23	up
VIT_08s0040g03240.t01	2709	pentatricopeptide repeat-containing protein At5g02830, chloroplastic-like	228	5.10414	314	10.5378	-1.04584	2.1344e-16	2.44121e-17	down
VIT_08s0040g03270.t01	5081	E3 ubiquitin-protein ligase UPL4-like	474	5.65752	131	2.34397	1.27121	3.41574e-22	2.90042e-23	up
VIT_08s0040g03320.t01	1786	arginine biosynthesis bifunctional protein ArgJ, chloroplastic-like	97	3.29372	157	7.99187	-1.27881	1.24304e-11	2.00581e-12	down
VIT_08s0040g03360.t01	988	actin-depolymerizing factor 1-like	5870	360.311	1842	169.497	1.08798	1.35262e-207	1.40129e-209	up
VIT_08s0056g00050.t01	2349	protein SCARECROW-like	348	8.98448	103	3.98643	1.17234	1.08661e-14	1.3815e-15	up
VIT_08s0056g00290.t01	878	calcium binding	189	13.0546	270	27.9576	-1.09868	2.40564e-15	2.925e-16	down
VIT_08s0056g00510.t01	1281	KH domain-containing protein At2g38610-like	72	3.40863	108	7.66487	-1.16907	2.26352e-07	5.45624e-08	down
VIT_08s0056g00590.t01	1791	subsp. caucasica chloroplast DNA, complete genome, cultivar: Meskhuri Mtsvane	655	22.179	1064	54.0103	-1.28404	8.56716e-74	2.27036e-75	down
VIT_08s0056g00620.t01	937	V-type proton ATPase subunit E1-like	216	13.9801	293	28.4288	-1.02398	7.05729e-15	8.85181e-16	down
VIT_08s0056g00700.t01	3326	la-related protein 1A-like	137	2.49801	192	5.24819	-1.07104	8.38305e-11	1.44112e-11	down
VIT_08s0056g00820.t01	1173	probable cysteine synthase, chloroplastic-like	41	2.11974	77	5.96792	-1.49334	1.27405e-07	2.98124e-08	down
VIT_08s0056g00830.t01	1405	presenilin-like protein At1g08700-like	240	10.3593	72	4.65893	1.15286	3.28769e-10	5.95897e-11	up
VIT_08s0056g00850.t01	357	Putative uncharacterized protein	61	10.3624	0.5	0.12733	6.34663	1.03075e-12	1.52501e-13	up
VIT_08s0056g00900.t01	679	Putative uncharacterized protein	125	11.1644	235	31.4651	-1.49484	3.72329e-21	3.32689e-22	down
VIT_08s0056g00990.t01	216	protein TRANSPARENT TESTA 12-like	30	8.42295	3	1.26269	2.73782	8.65909e-05	2.97493e-05	up
VIT_08s0056g01000.t01	1653	protein TRANSPARENT TESTA 12-like	489	17.9404	854	46.9694	-1.38851	7.36169e-67	2.12455e-68	down
VIT_08s0056g01050.t01	2567	Vitis rotundifolia chloroplast, complete genome	1221	28.8461	1770	62.687	-1.11979	1.303e-98	2.66361e-100	down
VIT_08s0056g01060.t01	750	subsp. caucasica chloroplast DNA, complete genome, cultivar: Meskhuri Mtsvane	121	9.7841	190	23.0315	-1.2351	3.55309e-13	5.058e-14	down
VIT_08s0056g01130.t01	807	mini zinc finger protein 2-like	295	22.169	70	7.88597	1.49118	8.13968e-18	8.6735e-19	up
VIT_08s0056g01150.t01	1224	NADH-cytochrome b5 reductase 1-like	309	15.3099	420	31.196	-1.02689	5.43294e-21	4.87965e-22	down
VIT_08s0056g01240.t01	904	Putative uncharacterized protein	233	15.6309	36	3.62047	2.11015	1.83647e-22	1.53818e-23	up
VIT_08s0056g01310.t01	870	membrin-11-like	71	4.94921	125	13.0623	-1.40014	9.87969e-11	1.70914e-11	down
VIT_08s0056g01340.t01	702	exosome component 10-like	36	3.11001	101	13.0802	-2.07239	1.262e-14	1.61034e-15	down
VIT_08s0056g01530.t01	3040	Putative uncharacterized protein	99	1.97496	177	5.29334	-1.42236	4.32518e-15	5.36496e-16	down
VIT_08s0058g00170.t01	855	nudix hydrolase 15, mitochondrial-like	47	3.33371	79	8.40023	-1.3333	9.80777e-07	2.55877e-07	down
VIT_08s0058g00470.t01	866	abscisic acid receptor PYL4	33	2.31096	80	8.39851	-1.86164	2.19447e-10	3.91254e-11	down
VIT_08s0058g00510.t01	1915	MATE efflux family protein-like	283	8.96219	413	19.607	-1.12945	5.89397e-24	4.6286e-25	down
VIT_08s0058g00540.t01	2750	probably inactive leucine-rich repeat receptor-like protein kinase IMK2-like	130	2.86687	287	9.48811	-1.72665	2.39344e-31	1.4667e-32	down
VIT_08s0058g00550.t01	408	PRA1 family protein B4-like, transcript variant 1	242	35.9709	383	85.3432	-1.24644	6.62865e-26	4.84073e-27	down
VIT_08s0058g00590.t01	593	macrophage migration inhibitory factor homolog-like	315	32.2146	88	13.4914	1.25567	8.23193e-15	1.0367e-15	up
VIT_08s0058g00670.t01	1766	Putative uncharacterized protein	1103	37.8775	1994	102.651	-1.43834	1.00291e-163	1.2802e-165	down
VIT_08s0058g00690.t01	1904	probable WRKY transcription factor 33-like	88	2.80293	170	8.11731	-1.53407	3.82446e-16	4.44318e-17	down
VIT_08s0058g00740.t01	1827	solute carrier family 40 member 1-like	145	4.81311	205	10.2011	-1.08368	1.14866e-11	1.84767e-12	down
VIT_08s0058g00860.t01	844	protein LURP-one-related 15-like	37	2.65862	77	8.29428	-1.64144	1.36101e-08	2.88795e-09	down
VIT_08s0058g01110.t01	1350	transcription repressor OFP1	354	15.9025	64	4.30999	1.8835	3.97036e-29	2.58545e-30	up
VIT_08s0058g01210.t01	652	non-specific lipid-transfer protein P5-like	176044	16374.6	33364	4652.23	1.81547	0	0	up
VIT_08s0058g01260.t01	429	RING-H2 finger protein ATL74	236	33.3619	26	5.50993	2.5981	7.47546e-29	4.93017e-30	up
VIT_08s0058g01270.t01	1007	RING-H2 finger protein ATL74	599	36.074	61	5.5072	2.71157	2.48323e-75	6.43146e-77	up
VIT_08s0058g01320.t01	1319	pentatricopeptide repeat-containing protein	384	17.6556	96	6.61693	1.41589	2.93867e-21	2.61901e-22	up
VIT_08s0058g01370.t01	1770	transmembrane protein 87A-like	636	21.7912	193	9.91321	1.13632	8.16503e-25	6.18552e-26	up
VIT_08s0058g01390.t01	1175	probable WRKY transcription factor 70-like	1122	57.9098	2009	155.443	-1.42451	1.38939e-162	1.7928e-164	down
VIT_08s0058g01440.t01	1996	serine/threonine-protein kinase AtPK2/AtPK19-like	274	8.32505	387	17.6271	-1.08226	4.49974e-21	4.03732e-22	down
VIT_08s0105g00270.t01	1044	Putative uncharacterized protein	2530	146.966	842	73.3233	1.00314	1.06667e-78	2.65409e-80	up
VIT_08s0105g00280.t01	1107	ribosome biogenesis protein NSA2 homolog	214	11.7237	304	24.9664	-1.09057	5.81331e-17	6.4661e-18	down
VIT_08s0217g00020.t01	1432	proliferation-associated protein 2G4-like	522	22.1067	852	54.0912	-1.29091	1.01756e-59	3.27546e-61	down
VIT_09s0002g00180.t01	1302	Putative uncharacterized protein	58	2.70155	88	6.14472	-1.18556	2.54139e-06	6.9876e-07	down
VIT_09s0002g00310.t01	280	ATP synthase subunit a, chloroplastic-like (LOC100242963), miscRNA	209	45.2673	351	113.967	-1.33207	2.61787e-26	1.88997e-27	down
VIT_09s0002g00420.t01	708	Putative uncharacterized protein	187	16.0179	54	6.93411	1.2079	9.74197e-09	2.02931e-09	up
VIT_09s0002g00570.t01	1224	GDSL esterase/lipase 1-like	172	8.52204	293	21.7629	-1.3526	1.29034e-22	1.07359e-23	down
VIT_09s0002g00630.t01	219	17.4 kDa class III heat shock protein-like	492	136.244	142	58.9488	1.20866	2.53674e-21	2.25142e-22	up
VIT_09s0002g00700.t01	934	auxin-repressed 12.5 kDa protein-like	779	50.581	225	21.9011	1.20759	3.47813e-33	2.03328e-34	up
VIT_09s0002g00810.t01	1233	peroxisomal (S)-2-hydroxy-acid oxidase GLO4-like	810	39.8399	243	17.9173	1.15286	4.46067e-32	2.66956e-33	up
VIT_09s0002g00860.t01	483	nuclear pore complex protein NUP107	85	10.6726	26	4.89392	1.12484	0.000349481	0.00013413	up
VIT_09s0002g00890.t01	1117	protein TIFY 10A-like	230	12.4874	452	36.7888	-1.5588	2.44886e-42	1.11786e-43	down
VIT_09s0002g00930.t01	1191	U6 snRNA-associated Sm-like protein LSm1	211	10.744	386	29.465	-1.45546	7.20699e-33	4.24646e-34	down
VIT_09s0002g01060.t01	540	Putative uncharacterized protein	299	33.5795	59	9.93319	1.75725	1.38261e-22	1.15292e-23	up
VIT_09s0002g01440.t01	717	protein ELF4-LIKE 4-like, transcript variant 1	124	10.4882	170	21.5556	-1.0393	2.84296e-09	5.62096e-10	down
VIT_09s0002g01490.t01	1639	developmentally regulated G-protein 2-like	153	5.66121	229	12.7024	-1.16592	2.17222e-14	2.82705e-15	down
VIT_09s0002g01800.t01	2088	dihydrolipoyllysine-residue acetyltransferase component 3 of pyruvate dehydrogenase complex, mitochondrial-like	232	6.73836	365	15.8925	-1.23788	1.79293e-24	1.37816e-25	down
VIT_09s0002g02620.t01	737	agglutinin-like	388	31.9272	102	12.5824	1.34338	6.82511e-20	6.48042e-21	up
VIT_09s0002g02690.t01	1275	exosome component 10-like	359	17.0758	98	6.98789	1.28902	2.12114e-17	2.30537e-18	up
VIT_09s0002g02930.t01	1034	putative mediator of RNA polymerase II transcription subunit 6-like	179	10.4985	284	24.9706	-1.25004	1.53974e-19	1.4869e-20	down
VIT_09s0002g02940.t01	1281	myo-inositol oxidase	854	40.4302	155	11.0005	1.87786	7.86474e-69	2.22608e-70	up
VIT_09s0002g02950.t01	284	inositol oxygenase 1-like	67	14.3072	0.5	0.16006	6.48198	8.48739e-14	1.15013e-14	up
VIT_09s0002g02970.t01	450	Putative uncharacterized protein	60	8.08603	6	1.21219	2.73782	1.64827e-08	3.52911e-09	up
VIT_09s0002g03240.t01	790	phosphopantothenoylcysteine decarboxylase subunit SIS2	29	2.22622	54	6.21437	-1.48101	1.31354e-05	3.9682e-06	down
VIT_09s0002g03340.t01	821	Putative uncharacterized protein	803	59.3156	41	4.54016	3.7076	3.49152e-133	5.26425e-135	up
VIT_09s0002g03410.t01	1999	auxin-responsive protein IAA18-like	62	1.88094	123	5.594	-1.57243	2.26889e-12	3.44605e-13	down
VIT_09s0002g03660.t01	961	protein SAWADEE HOMEODOMAIN HOMOLOG 1	135	8.51936	26	2.45969	1.79227	4.99723e-11	8.45428e-12	up
VIT_09s0002g03690.t01	875	Putative uncharacterized protein	145	10.0498	42	4.36387	1.20348	5.55174e-07	1.4086e-07	up
VIT_09s0002g03710.t01	739	Putative uncharacterized protein	72	5.9086	106	13.0404	-1.1421	4.97763e-07	1.25281e-07	down
VIT_09s0002g03760.t01	653	Putative uncharacterized protein	117	10.866	32	4.4552	1.28626	2.30461e-06	6.29713e-07	up
VIT_09s0002g03930.t01	2138	ruBisCO large subunit-binding protein subunit beta, chloroplastic-like	613	17.388	1069	45.457	-1.38641	2.47506e-83	5.88374e-85	down
VIT_09s0002g03960.t01	665	cytochrome c oxidase assembly protein COX19-like	72	6.5661	15	2.05069	1.67893	6.46209e-06	1.88286e-06	up
VIT_09s0002g04150.t01	834	peroxyureidoacrylate/ureidoacrylate amidohydrolase RutB-like	273	19.8515	58	6.32255	1.65067	4.84772e-19	4.80467e-20	up
VIT_09s0002g04230.t01	756	Putative uncharacterized protein	51	4.09115	88	10.5826	-1.37111	1.17941e-07	2.74915e-08	down
VIT_09s0002g04360.t01	811	thylakoid membrane phosphoprotein 14 kDa, chloroplastic-like	3005	224.709	983	110.195	1.02799	3.61308e-97	7.43603e-99	up
VIT_09s0002g04470.t01	326	Putative uncharacterized protein	47	8.74333	109	30.3976	-1.7977	3.55021e-13	5.05062e-14	down
VIT_09s0002g04540.t01	1551	Vitis rotundifolia chloroplast, complete genome	128	5.00489	221	12.9542	-1.37201	1.16334e-17	1.24824e-18	down
VIT_09s0002g04620.t01	539	Putative uncharacterized protein	427	48.0436	61	10.289	2.22325	4.29132e-43	1.92714e-44	up
VIT_09s0002g04880.t01	2363	lipase-like PAD4	104	2.66911	168	6.46362	-1.27598	2.46925e-12	3.76406e-13	down
VIT_09s0002g05080.t01	1382	F-box/kelch-repeat protein	245	10.7511	25	1.64461	2.70867	2.93004e-31	1.80095e-32	up
VIT_09s0002g05180.t01	397	Putative uncharacterized protein	21141	3229.47	5366	1228.83	1.39402	0	0	up
VIT_09s0002g05730.t01	1053	monoglyceride lipase-like	1373	79.0749	434	37.4707	1.07746	2.62025e-48	1.04219e-49	up
VIT_09s0002g05820.t01	609	Putative uncharacterized protein	289	28.7791	60	8.95704	1.68393	1.19109e-20	1.09073e-21	up
VIT_09s0002g06030.t01	3047	periodic tryptophan protein 2 homolog	215	4.2792	324	9.66725	-1.17576	3.3527e-20	3.13841e-21	down
VIT_09s0002g06060.t01	2321	WD repeat-containing protein 43	95	2.48225	132	5.17046	-1.05865	1.24345e-07	2.90649e-08	down
VIT_09s0002g06110.t01	945	TATA-binding protein-associated factor 2N	430	27.5952	142	13.6611	1.01434	2.22864e-14	2.90149e-15	up
VIT_09s0002g06300.t01	1320	F-box protein At5g49610-like	286	13.1398	89	6.1298	1.10003	3.58373e-11	5.99332e-12	up
VIT_09s0002g06370.t01	489	trafficking protein particle complex subunit 2	31	3.84459	65	12.0847	-1.65228	1.77588e-07	4.22245e-08	down
VIT_09s0002g06400.t01	317	Putative uncharacterized protein	9	1.72179	24	6.88307	-1.99914	0.000381455	0.000147769	down
VIT_09s0002g06770.t01	563	Putative uncharacterized protein	124	13.357	38	6.13629	1.12216	1.36905e-05	4.15457e-06	up
VIT_09s0002g06780.t01	900	Putative uncharacterized protein	237	15.9699	74	7.47514	1.09518	2.2323e-09	4.36404e-10	up
VIT_09s0002g07360.t01	1318	Putative uncharacterized protein	149	6.85595	38	2.62119	1.38713	1.21375e-08	2.55527e-09	up
VIT_09s0002g07540.t01	581	Putative uncharacterized protein	66	6.88913	13	2.03422	1.75985	8.17055e-06	2.40484e-06	up
VIT_09s0002g08330.t01	792	psaB; photosystem I P700 apoprotein A2 gene	1246	95.409	13561	1556.67	-4.02819	0	0	down
VIT_09s0002g08340.t01	807	chloroplast DNA	828	62.2234	7419	835.8	-3.74763	0	0	down
VIT_09s0002g08350.t01	267	Putative uncharacterized protein	29	6.58694	116	39.4982	-2.58411	2.20201e-21	1.94924e-22	down
VIT_09s0002g08420.t01	916	Putative uncharacterized protein	1071	70.9073	315	31.2641	1.18143	8.81684e-44	3.88199e-45	up
VIT_09s0002g08470.t01	1457	quinone oxidoreductase 1-like	343	14.2768	42	2.62072	2.44564	7.38861e-39	3.61537e-40	up
VIT_09s0002g08540.t01	928	Putative uncharacterized protein	246	16.0762	77	7.5435	1.09162	1.19395e-09	2.28221e-10	up
VIT_09s0002g08660.t01	1557	F-box/LRR-repeat protein 14-like	483	18.8129	147	8.58339	1.1321	5.68891e-19	5.67785e-20	up
VIT_09s0002g08680.t01	685	Putative uncharacterized protein	1081	95.7044	337	44.727	1.09744	2.44582e-39	1.18321e-40	up
VIT_09s0002g08840.t01	699	Putative uncharacterized protein	1	0.08676	57	7.41358	-6.417	2.33349e-17	2.5394e-18	down
VIT_09s0002g08960.t01	1120	deSI-like protein At4g17486	27	1.46198	67	5.4386	-1.89531	4.63294e-09	9.34215e-10	down
VIT_09s0018g00240.t01	1355	Vitis aestivalis putative WRKY4 transcription factor mRNA, complete cds	172	7.69814	441	29.589	-1.94248	6.92823e-56	2.35833e-57	down
VIT_09s0018g00620.t01	735	chaperone protein dnaJ 8, chloroplastic-like, transcript variant 1	929	76.6523	277	34.2628	1.16169	4.22822e-37	2.19018e-38	up
VIT_09s0018g00720.t01	379	LRR receptor-like serine/threonine-protein kinase	1	0.160014	32	7.67611	-5.58411	2.68297e-10	4.82816e-11	down
VIT_09s0018g00820.t01	279	Putative uncharacterized protein	149	32.3876	413	134.579	-2.05494	2.50499e-56	8.45731e-58	down
VIT_09s0018g01280.t01	447	ribulose bisphosphate carboxylase/oxygenase activase, chloroplastic-like	19	2.57776	57	11.593	-2.16907	3.61574e-09	7.22245e-10	down
VIT_09s0018g01290.t01	716	Putative uncharacterized protein	448	37.9456	112	14.2212	1.41589	1.22272e-24	9.33075e-26	up
VIT_09s0018g01350.t01	162	Putative uncharacterized protein	120	44.9224	20	11.2239	2.00086	2.47558e-11	4.08398e-12	up
VIT_09s0018g01540.t01	911	Putative uncharacterized protein	287	19.1056	414	41.3154	-1.11269	1.83849e-23	1.47184e-24	down
VIT_09s0018g01680.t01	1956	Putative uncharacterized protein	535	16.5875	76	3.53244	2.23136	5.11894e-54	1.79928e-55	up
VIT_09s0018g01710.t01	1175	CUGBP Elav-like family member 5	198	10.2194	307	23.7537	-1.21685	3.2765e-20	3.06102e-21	down
VIT_09s0018g01950.t01	2428	probable xyloglucan glycosyltransferase 5-like	267	6.66898	398	14.9027	-1.16004	4.32073e-24	3.37313e-25	down
VIT_09s0054g00010.t01	936	60S ribosomal protein L7-4-like	241	15.6149	528	51.2848	-1.71561	1.86755e-56	6.27929e-58	down
VIT_09s0054g00070.t01	563	60S ribosomal protein L7-4-like	77	8.29429	175	28.2592	-1.76853	4.17572e-20	3.92234e-21	down
VIT_09s0054g00140.t01	649	60S ribosomal protein L7-4-like	47	4.39187	142	19.8918	-2.17927	2.02767e-21	1.79116e-22	down
VIT_09s0054g00150.t01	458	60S ribosomal protein L7-4-like	31	4.10481	95	18.8577	-2.19977	8.14881e-15	1.02548e-15	down
VIT_09s0054g00290.t01	420	metal tolerance protein C4-like	36	5.19816	80	17.3169	-1.73611	1.56683e-09	3.02829e-10	down
VIT_09s0054g00350.t01	1207	Putative uncharacterized protein	26	1.30636	113	8.51141	-2.70385	7.4123e-22	6.42088e-23	down
VIT_09s0054g00440.t01	1862	Putative uncharacterized protein	162	5.27633	241	11.7671	-1.15715	6.4195e-15	8.02215e-16	down
VIT_09s0054g00520.t01	3505	Maxxa chloroplast	775	13.4094	1036	26.8721	-1.00286	1.41645e-48	5.60108e-50	down
VIT_09s0054g00620.t01	1523	kelch repeat-containing protein At3g27220-like	175	6.96843	251	14.9832	-1.10444	1.88503e-14	2.43585e-15	down
VIT_09s0054g00830.t01	1093	Putative uncharacterized protein	161	8.9331	43	3.57667	1.32055	1.17152e-08	2.45715e-09	up
VIT_09s0054g00980.t01	1227	E3 ubiquitin-protein ligase MARCH1-like	170	8.40236	53	3.92701	1.09736	4.76917e-07	1.19836e-07	up
VIT_09s0054g00990.t01	275	Putative uncharacterized protein	5	1.10264	31	10.2485	-3.21638	8.35727e-08	1.9177e-08	down
VIT_09s0054g01450.t01	99	Putative uncharacterized protein	0.5	0.306289	10	9.18322	-4.90603	0.000692399	0.000280713	down
VIT_09s0054g01610.t01	1691	synaptic vesicle 2-related protein-like	80	2.86908	113	6.07526	-1.08236	6.78315e-07	1.735e-07	down
VIT_09s0054g01700.t01	1215	hydroxycinnamoyl-Coenzyme A shikimate/quinate hydroxycinnamoyltransferase-like	163	8.13595	44	3.29236	1.30519	1.29114e-08	2.72715e-09	up
VIT_09s0070g00260.t01	286	30S ribosomal protein S17-like	33	6.99753	75	23.8411	-1.76853	3.29861e-09	6.55694e-10	down
VIT_09s0070g00650.t01	613	Putative uncharacterized protein	60	5.93591	103	15.2759	-1.36372	1.02513e-08	2.13872e-09	down
VIT_09s0070g00890.t01	379	30S ribosomal protein S7, chloroplastic-like (LOC100853123), miscRNA	68	10.8809	111	26.6265	-1.29106	1.20985e-08	2.54594e-09	down
VIT_09s0070g00900.t01	392	Putative uncharacterized protein	76	11.7578	114	26.4393	-1.16907	1.01145e-07	2.34081e-08	down
VIT_09s0070g00920.t01	1129	Putative uncharacterized protein	503	27.0191	732	58.9451	-1.12539	1.52116e-41	7.03523e-43	down
VIT_09s0096g00010.t01	1311	Putative uncharacterized protein	37	1.71157	78	5.40907	-1.66006	8.1954e-09	1.6954e-09	down
VIT_10s0003g00050.t01	764	squamosa promoter-binding protein 1-like	73	5.79464	103	12.2567	-1.08078	2.29083e-06	6.25364e-07	down
VIT_10s0003g00060.t01	1614	mitochondrial substrate carrier family protein S-like	86	3.23141	122	6.87206	-1.08858	2.04452e-07	4.89335e-08	down
VIT_10s0003g00090.t01	724	auxin-repressed 12.5 kDa protein-like	2549	213.515	306	38.4249	2.47422	3.94175e-288	3.09915e-290	up
VIT_10s0003g00180.t01	916	protein DEHYDRATION-INDUCED 19-like	114	7.54755	158	15.6817	-1.055	6.97708e-09	1.43369e-09	down
VIT_10s0003g00230.t01	654	Putative uncharacterized protein	181	16.7841	23	3.19728	2.39218	1.9802e-20	1.82982e-21	up
VIT_10s0003g00510.t01	536	transcription elongation factor 1 homolog	561	63.4738	145	24.5943	1.36784	4.13766e-29	2.69822e-30	up
VIT_10s0003g00530.t01	816	28 kDa heat- and acid-stable phosphoprotein-like, transcript variant 1	438	32.5522	628	69.9681	-1.10394	1.07129e-34	5.93563e-36	down
VIT_10s0003g00540.t01	790	Putative uncharacterized protein	37	2.84035	83	9.55172	-1.74969	6.05218e-10	1.12369e-10	down
VIT_10s0003g00600.t01	1106	GDSL esterase/lipase At5g45960-like	182	9.9796	300	24.6602	-1.30513	6.0022e-22	5.16608e-23	down
VIT_10s0003g01310.t01	725	Putative uncharacterized protein	89	7.44473	20	2.50797	1.5697	1.66368e-06	4.45581e-07	up
VIT_10s0003g01410.t01	1736	CBL-interacting protein kinase 16 (CIPK16)	179	6.25317	47	2.46138	1.34512	9.45282e-10	1.78634e-10	up		SOS
VIT_10s0003g01650.t01	685	Putative uncharacterized protein	54	4.78079	86	11.414	-1.25548	1.09354e-06	2.87067e-07	down
VIT_10s0003g01730.t01	2644	U-box domain-containing protein 17-like	863	19.7946	1984	68.2198	-1.78509	2.58575e-222	2.49941e-224	down
VIT_10s0003g01810.t01	398	Putative uncharacterized protein	65	9.90437	0.5	0.114213	6.43826	1.94518e-13	2.70968e-14	up
VIT_10s0003g02100.t01	783	GDSL esterase/lipase At1g29670-like	420	32.53	609	70.7108	-1.12016	1.86672e-34	1.04292e-35	down
VIT_10s0003g02470.t01	645	protein SRG1-like	34	3.1968	51	7.18854	-1.16907	0.000476532	0.000187443	down
VIT_10s0003g02530.t01	424	Putative uncharacterized protein	51	7.29459	7	1.50094	2.28096	3.27712e-06	9.14235e-07	up
VIT_10s0003g02860.t01	1072	UDP-N-acetylglucosamine transferase subunit ALG14 homolog-like	71	4.01662	98	8.31116	-1.04907	7.15738e-06	2.09405e-06	down
VIT_10s0003g02950.t01	472	transcription factor bHLH144-like, transcript variant 1	53	6.80974	89	17.1427	-1.33192	1.933e-07	4.6175e-08	down
VIT_10s0003g03120.t01	1788	urease accessory protein G	1966	66.6826	613	31.169	1.0972	7.02935e-71	1.9181e-72	up
VIT_10s0003g03160.t01	666	60S ribosomal protein L18a-like	112	10.1986	18	2.45713	2.05332	5.65013e-11	9.58761e-12	up
VIT_10s0003g03260.t01	647	prefoldin subunit 6-like	210	19.6839	46	6.46374	1.60658	2.38029e-14	3.11104e-15	up
VIT_10s0003g03280.t01	2016	mannosyl-oligosaccharide 1,2-alpha-mannosidase MNS3-like	113	3.39926	176	7.93693	-1.22336	4.08277e-12	6.31996e-13	down
VIT_10s0003g03620.t01	208	beta-amyrin synthase-like	2	0.583127	13	5.68212	-3.28455	0.000600339	0.000240294	down
VIT_10s0003g03790.t01	622	protein TIFY 5A-like	111	10.8225	158	23.0939	-1.09347	2.36795e-09	4.64456e-10	down
VIT_10s0003g03800.t01	684	protein TIFY 5A-like	81	7.18167	118	15.684	-1.1269	1.4611e-07	3.44699e-08	down
VIT_10s0003g03810.t01	521	protein TIFY 5A-like	536	62.3913	1187	207.13	-1.73112	1.13823e-127	1.7951e-129	down
VIT_10s0003g04310.t01	497	ATP synthase subunit a, chloroplastic-like (LOC100242963), miscRNA	523	63.8178	826	151.096	-1.24344	1.14416e-54	3.96873e-56	down
VIT_10s0003g04500.t01	420	Putative uncharacterized protein	75	10.8295	248	53.6825	-2.30948	2.3116e-39	1.11614e-40	down
VIT_10s0003g04600.t01	2604	cleavage and polyadenylation specificity factor CPSF30-like	162	3.77286	228	7.9602	-1.07715	9.66245e-13	1.42644e-13	down
VIT_10s0003g04810.t01	904	acyl-[acyl-carrier-protein] desaturase 6, chloroplastic-like	23	1.54297	54	5.4307	-1.81543	3.82121e-07	9.48586e-08	down
VIT_10s0003g04990.t01	2887	probable receptor-like protein kinase	294	6.17586	51	1.60603	1.94314	2.42903e-25	1.80644e-26	up
VIT_10s0003g05010.t01	537	Putative uncharacterized protein	71	8.01827	100	16.93	-1.07822	3.41365e-06	9.55323e-07	down
VIT_10s0003g05060.t01	2532	DNA-directed RNA polymerase subunit beta''-like	253	6.05973	457	16.409	-1.43716	4.90349e-38	2.46286e-39	down
VIT_10s0003g05070.t01	3165	small RNA 2'-O-methyltransferase-like	150	2.87418	246	7.0663	-1.2978	4.9921e-18	5.27562e-19	down
VIT_10s0003g05380.t01	1044	fatty acid 2-hydroxylase-like	315	18.2981	429	37.3583	-1.02973	1.62851e-21	1.43028e-22	down
VIT_10s0003g05420.t01	1745	reticuline oxidase-like protein	1815	63.078	521	27.1439	1.21651	4.01104e-77	1.02029e-78	up
VIT_10s0003g05480.t01	1740	patellin-4-like, transcript variant 1	194	6.7616	449	23.46	-1.79477	3.40678e-51	1.26837e-52	down
VIT_10s0003g05770.t01	964	Putative uncharacterized protein	72	4.52952	114	10.7512	-1.24707	1.93548e-08	4.16869e-09	down
VIT_10s0042g00060.t01	759	Putative uncharacterized protein	140	11.1862	46	5.50993	1.02161	1.89238e-05	5.85736e-06	up
VIT_10s0042g00100.t01	1255	superoxide dismutase [Fe], chloroplastic-like	256	12.3707	343	24.8474	-1.00617	8.73597e-17	9.81393e-18	down
VIT_10s0042g01020.t01	714	isochorismatase-like	444	37.7122	119	15.1523	1.31549	6.17779e-22	5.32292e-23	up
VIT_10s0042g01070.t01	1217	Putative uncharacterized protein	75	3.73738	111	8.29207	-1.1497	2.24022e-07	5.39799e-08	down
VIT_10s0042g01250.t01	2703	regulatory protein NPR3-like, transcript variant 1	926	20.776	1256	42.2449	-1.02386	9.73047e-61	3.07818e-62	down
VIT_10s0071g00500.t01	779	GEM-like protein 4-like	76	5.91661	5	0.58353	3.34189	1.82566e-12	2.75597e-13	up
VIT_10s0071g00750.t01	1245	probable protein arginine N-methyltransferase 6-like	113	5.50435	159	11.6107	-1.07681	3.36919e-09	6.70426e-10	down
VIT_10s0071g00770.t01	1579	aspartic proteinase nepenthesin-1-like	480	18.4355	157	9.03957	1.02816	2.8743e-16	3.31405e-17	up
VIT_10s0071g01010.t01	1399	Putative uncharacterized protein	189	8.19296	415	26.9687	-1.71883	1.15178e-44	4.96997e-46	down
VIT_10s0092g00360.t01	840	vacuolar protein sorting-associated protein 2 homolog 2-like	26	1.87711	70	7.57616	-2.01295	4.10576e-10	7.51482e-11	down
VIT_10s0092g00370.t01	1559	cytochrome P450 71D10-like	396	15.4044	69	4.02377	1.93673	1.09382e-33	6.30329e-35	up
VIT_10s0092g00590.t01	3423	probable LRR receptor-like serine/threonine-protein kinase At1g56130-like	330	5.8466	97	2.57629	1.1823	3.6773e-14	4.86406e-15	up
VIT_10s0092g00760.t01	954	Putative uncharacterized protein	1214	77.1733	2813	268.072	-1.79645	0	0	down
VIT_10s0092g00780.t01	448	Putative uncharacterized protein	45	6.0916	125	25.3666	-2.05804	1.02362e-17	1.09454e-18	down
VIT_10s0092g00790.t01	379	Putative uncharacterized protein	92	14.7213	200	47.9757	-1.7044	9.71028e-22	8.44743e-23	down
VIT_10s0116g00060.t01	1506	subsp. caucasica chloroplast DNA, complete genome, cultivar: Meskhuri Mtsvane	971	39.1013	1593	96.1659	-1.29831	4.67371e-112	8.4949e-114	down
VIT_10s0116g00300.t01	818	protein NDR1-like	89	6.59832	21	2.33398	1.49931	3.75096e-06	1.05458e-06	up
VIT_10s0116g00460.t01	2404	protein MOR1-like	366	9.23301	96	3.63051	1.34663	6.89381e-19	6.91868e-20	up
VIT_10s0116g00570.t01	578	nuclear transport factor 2-like	331	34.7294	103	16.2009	1.10008	9.14567e-13	1.34592e-13	up
VIT_10s0116g00820.t01	1234	adenosine deaminase-like protein	132	6.48717	231	17.0187	-1.39146	8.5738e-19	8.67611e-20	down
VIT_10s0116g01030.t01	715	Putative uncharacterized protein	616	52.2482	173	21.9974	1.24805	8.73877e-28	6.022e-29	up
VIT_10s0116g01040.t01	709	Putative uncharacterized protein	1258	107.605	358	45.9058	1.22899	1.56704e-54	5.4573e-56	up
VIT_10s0116g01200.t01	1940	WRKY transcription factor 6-like	862	26.9465	2042	95.6939	-1.82833	1.92749e-236	1.80073e-238	down
VIT_10s0116g01260.t01	942	B-cell receptor-associated protein 31	81	5.21472	121	11.6779	-1.16312	4.49114e-08	1.00283e-08	down
VIT_10s0116g01600.t01	372	L-ascorbate oxidase homolog-like	8	1.3042	37	9.04251	-2.79356	4.31327e-08	9.61718e-09	down
VIT_10s0116g01610.t01	1800	L-ascorbate oxidase homolog-like	214	7.21004	335	16.9201	-1.23066	2.41783e-22	2.043e-23	down
VIT_10s0116g01650.t01	1685	5'-adenylylsulfate reductase 3, chloroplastic-like, transcript variant 1	2581	92.8934	3680	198.554	-1.09588	1.98984e-197	2.16266e-199	down
VIT_10s0116g01660.t01	1432	lactoylglutathione lyase-like	265	11.2228	75	4.76155	1.23692	2.32993e-12	3.54307e-13	up
VIT_10s0116g01670.t01	1191	arogenate dehydratase/prephenate dehydratase 1, chloroplastic-like	44	2.24046	97	7.40441	-1.72459	3.08314e-11	5.12906e-12	down
VIT_10s0116g01760.t01	345	transcription repressor MYB4-like	123	21.6213	24	6.32445	1.77345	5.21432e-10	9.63426e-11	up
VIT_11s0016g00110.t01	1901	BTB/POZ domain-containing protein	194	6.18894	30	1.43473	2.10892	7.42715e-19	7.47455e-20	up
VIT_11s0016g00500.t01	727	Putative uncharacterized protein	136	11.3449	33	4.12677	1.45896	1.57631e-08	3.36484e-09	up
VIT_11s0016g00580.t01	801	Putative uncharacterized protein	961	72.7591	303	34.3907	1.08111	2.99771e-34	1.6845e-35	up
VIT_11s0016g00590.t01	772	21 kDa protein-like	6339	497.967	1689	198.904	1.32398	1.11044e-305	7.96034e-308	up
VIT_11s0016g00660.t01	957	ethylene-responsive transcription factor ERF017-like	1406	89.0984	2932	278.537	-1.6444	1.33013e-292	1.02734e-294	down
VIT_11s0016g00690.t01	892	Putative uncharacterized protein	391	26.5833	79	8.05179	1.72314	1.72259e-28	1.15679e-29	up
VIT_11s0016g00710.t01	1284	protein TIFY 10A-like	1291	60.9759	2742	194.148	-1.67085	5.88078e-280	4.75968e-282	down
VIT_11s0016g00780.t01	743	Putative uncharacterized protein	463	37.791	138	16.8858	1.16224	5.73243e-19	5.72394e-20	up
VIT_11s0016g01020.t01	1892	flavonoid 3'-monooxygenase-like	4106	131.612	853	40.9881	1.68301	1.56975e-282	1.24871e-284	up
VIT_11s0016g01180.t01	2692	Putative uncharacterized protein	95	2.14016	150	5.06578	-1.24307	1.01529e-10	1.75804e-11	down
VIT_11s0016g01190.t01	2561	DUF246 domain-containing protein At1g04910-like	236	5.58855	343	12.1763	-1.12353	6.72074e-20	6.3751e-21	down
VIT_11s0016g01200.t01	822	mps one binder kinase activator-like 1	74	5.45955	125	13.8251	-1.34044	4.13003e-10	7.56592e-11	down
VIT_11s0016g01300.t01	1149	transcription factor TT2-like	68	3.5891	103	8.14981	-1.18314	3.39038e-07	8.35599e-08	down
VIT_11s0016g01430.t01	651	RING-H2 finger protein ATL39-like	151	14.0667	15	2.09479	2.74741	6.6578e-20	6.30924e-21	up
VIT_11s0016g01510.t01	1511	PHD finger protein ALFIN-LIKE 5-like	192	7.70608	33	1.98555	1.95646	4.96089e-17	5.48355e-18	up
VIT_11s0016g01760.t01	1098	cleavage and polyadenylation specificity factor subunit 5-like	126	6.95929	42	3.47758	1.00086	7.02989e-05	2.37082e-05	up
VIT_11s0016g01950.t01	2103	casein kinase I isoform delta-like	833	24.0216	1270	54.9028	-1.19255	2.22512e-78	5.54685e-80	down
VIT_11s0016g02030.t01	366	petA; cytochrome f	67	11.1017	146	36.2662	-1.70784	3.54202e-16	4.10686e-17	down
VIT_11s0016g02240.t01	1470	Putative uncharacterized protein	277	11.4277	90	5.56616	1.03778	5.76952e-10	1.06921e-10	up
VIT_11s0016g02270.t01	1630	glutamate-rich WD repeat-containing protein 1-like	277	10.306	387	21.5851	-1.06655	1.33415e-20	1.22666e-21	down
VIT_11s0016g02320.t01	596	Putative uncharacterized protein	42	4.27366	70	10.6778	-1.32107	5.10138e-06	1.45996e-06	down
VIT_11s0016g02400.t01	2174	K(+) efflux antiporter 4-like	268	7.47605	371	15.5147	-1.05329	2.08187e-19	2.02391e-20	down
VIT_11s0016g02420.t01	1089	acyl-[acyl-carrier-protein]--UDP-N-acetylglucosamine O-acyltransferase-like	69	3.84254	133	11.1034	-1.53086	8.06393e-13	1.18039e-13	down
VIT_11s0016g02450.t01	1095	serine acetyltransferase 5-like	950	52.6146	302	25.074	1.06927	2.76408e-33	1.60946e-34	up
VIT_11s0016g02480.t01	1209	inorganic pyrophosphatase 3-like	113	5.66825	36	2.70711	1.06615	7.35577e-05	2.48753e-05	up
VIT_11s0016g02520.t01	1219	Putative uncharacterized protein	73	3.63175	164	12.2312	-1.75183	1.1305e-18	1.15444e-19	down
VIT_11s0016g02530.t01	1425	protein arginine N-methyltransferase 1.1-like	159	6.76673	258	16.4602	-1.28245	1.56372e-18	1.60914e-19	down
VIT_11s0016g02570.t01	711	probable phospholipase A2 homolog 1-like	156	13.3061	29	3.70816	1.84331	4.95222e-13	7.13677e-14	up
VIT_11s0016g02630.t01	1112	Putative uncharacterized protein	132	7.1989	216	17.6595	-1.2946	6.89045e-16	8.11035e-17	down
VIT_11s0016g02790.t01	1321	zinc finger CCCH domain-containing protein 49-like	1683	77.2641	516	35.5122	1.12149	6.12735e-63	1.859e-64	up
VIT_11s0016g02800.t01	1261	probable inositol oxygenase-like	333	16.015	93	6.70499	1.25611	1.31463e-15	1.57413e-16	up
VIT_11s0016g02850.t01	2046	6-phosphofructokinase 3-like	211	6.25423	285	12.664	-1.01783	2.28031e-14	2.97299e-15	down
VIT_11s0016g02880.t01	2099	NAC domain-containing protein 8	88	2.54253	124	5.37081	-1.07887	1.99307e-07	4.76653e-08	down
VIT_11s0016g02980.t01	865	Putative uncharacterized protein	270	18.9297	11	1.15613	4.03328	8.51609e-48	3.4266e-49	up
VIT_11s0016g03170.t01	1012	histidine-containing phosphotransfer protein 4-like	96	5.75291	31	2.78491	1.04666	0.00033894	0.000129317	up
VIT_11s0016g03320.t01	2659	oligosaccharyl transferase STT3 protein-like (LTM1), mRNA	579	13.2056	822	28.105	-1.08968	3.13532e-44	1.36741e-45	down
VIT_11s0016g03350.t01	1355	dehydration-responsive element-binding protein 3-like	1189	53.2156	1642	110.17	-1.04981	1.74681e-82	4.19294e-84	down
VIT_11s0016g03440.t01	1648	probable lactoylglutathione lyase, chloroplast-like, transcript variant 2	1170	43.0552	1625	89.6451	-1.05804	1.12324e-82	2.68577e-84	down
VIT_11s0016g03460.t01	1798	casein kinase I isoform delta-like	345	11.6366	537	27.1528	-1.22243	6.56454e-35	3.60682e-36	down
VIT_11s0016g03690.t01	2419	peroxisomal fatty acid beta-oxidation multifunctional protein AIM1-like	129	3.23408	173	6.5019	-1.00751	5.32556e-09	1.07856e-09	down
VIT_11s0016g03710.t01	984	probable protein ABIL5-like	53	3.26646	103	9.5164	-1.54269	2.87022e-10	5.17575e-11	down
VIT_11s0016g03780.t01	1220	Putative uncharacterized protein	684	34.0011	198	14.7549	1.20439	4.04111e-29	2.63339e-30	up
VIT_11s0016g03840.t01	144	pentatricopeptide repeat-containing protein （PPR)	16	6.73836	0.5	0.315673	4.41589	0.000590802	0.00023578	up
VIT_11s0016g03940.t01	1113	heat stress transcription factor C-1-like	588	32.039	196	16.01	1.00086	6.77309e-19	6.79126e-20	up
VIT_11s0016g04120.t01	170	Putative uncharacterized protein	26	9.27515	47	25.135	-1.43826	7.51964e-05	2.54799e-05	down
VIT_11s0016g04130.t01	1443	Putative uncharacterized protein	221	9.28801	373	23.5003	-1.33924	3.97525e-28	2.70998e-29	down
VIT_11s0016g04160.t01	2080	probable sulfate transporter 3.5-like	136	3.96527	269	11.7576	-1.56811	9.15878e-26	6.73502e-27	down
VIT_11s0016g04250.t01	2013	protein mrp homolog	525	15.8166	900	40.6471	-1.36171	2.19088e-68	6.22143e-70	down
VIT_11s0016g04260.t01	835	sigma factor sigB regulation protein rsbQ-like	204	14.8163	65	7.07713	1.06595	6.51757e-08	1.48094e-08	up
VIT_11s0016g04270.t01	1189	sigma factor sigB regulation protein rsbQ-like, transcript variant 1	1494	76.2018	454	34.714	1.13431	5.65152e-57	1.88977e-58	up
VIT_11s0016g04370.t01	1428	syntaxin-32-like	97	4.11946	139	8.84946	-1.10314	1.84215e-08	3.96085e-09	down
VIT_11s0016g04380.t01	2136	Putative uncharacterized protein	48	1.36281	161	6.85259	-2.33006	3.92203e-26	2.85328e-27	down
VIT_11s0016g04490.t01	1617	auxin-responsive protein IAA7-like	89	3.33793	161	9.05204	-1.43929	4.74443e-14	6.33373e-15	down
VIT_11s0016g04560.t01	1583	sodium/pyruvate cotransporter BASS2, chloroplastic	132	5.05696	210	12.0606	-1.25396	8.97493e-15	1.13318e-15	down
VIT_11s0016g04670.t01	818	Putative uncharacterized protein	363	26.9123	101	11.2253	1.26151	4.94268e-17	5.46113e-18	up
VIT_11s0016g04830.t01	1530	probable protein arginine N-methyltransferase 4.2-like	93	3.68628	261	15.5088	-2.07285	2.67646e-36	1.42351e-37	down
VIT_11s0016g05040.t01	964	transmembrane protein 128	143	8.99613	44	4.1496	1.11633	3.07271e-06	8.52663e-07	up
VIT_11s0016g05070.t01	494	probable ethanolamine kinase A-like	15	1.84145	30	5.52109	-1.58411	0.000741893	0.000303163	down
VIT_11s0016g05110.t01	1449	protein brittle-1, chloroplastic/amyloplastic-like	221	9.24955	479	30.0537	-1.70009	1.19062e-50	4.50986e-52	down
VIT_11s0016g05400.t01	937	Putative uncharacterized protein	366	23.6885	95	9.21753	1.36174	3.41261e-19	3.34759e-20	up
VIT_11s0016g05480.t01	2243	putative clathrin assembly protein At2g25430	222	6.00234	378	15.3212	-1.35193	6.86319e-29	4.51367e-30	down
VIT_11s0016g05750.t01	2440	zinc finger BED domain-containing protein DAYSLEEPER	2193	54.5061	708	26.3799	1.04698	3.09616e-73	8.24803e-75	up
VIT_11s0016g05910.t01	1628	N-alpha-acetyltransferase 35, NatC auxiliary subunit-like	83	3.09186	112	6.25452	-1.01642	2.80434e-06	7.74299e-07	down
VIT_11s0037g00070.t01	1736	NADP-dependent glyceraldehyde-3-phosphate dehydrogenase-like	1837	64.1736	2562	134.171	-1.06403	3.51994e-131	5.42106e-133	down
VIT_11s0037g00280.t01	1524	APO protein 2, chloroplastic-like	186	7.40158	258	15.3909	-1.05618	7.34471e-14	9.92566e-15	down
VIT_11s0037g00440.t01	1536	hydroxycinnamoyl-Coenzyme A shikimate/quinate hydroxycinnamoyltransferase-like	568	22.4261	171	10.1213	1.14779	1.3106e-22	1.09105e-23	up
VIT_11s0037g00560.t01	2295	QWRF motif-containing protein 8	126	3.32954	209	8.27931	-1.31419	9.6056e-16	1.13906e-16	down
VIT_11s0037g01020.t01	867	tetratricopeptide repeat protein 1	66	4.61659	95	9.96173	-1.10957	3.62047e-06	1.01454e-06	down
VIT_11s0037g01060.t01	436	HD domain-containing protein 2 homolog-like, transcript variant 1	55	7.6502	131	27.3159	-1.83617	4.6823e-16	5.46146e-17	down
VIT_11s0037g01100.t01	1890	GPI mannosyltransferase 3-like	100	3.20874	144	6.92677	-1.11018	8.33921e-09	1.7267e-09	down
VIT_11s0037g01170.t01	1575	chloroplast DNA	400	15.402	3575	206.36	-3.74398	0	0	down
VIT_11s0037g01180.t01	4929	chloroplast DNA, complete genome	45965	565.542	222719	4107.98	-2.86072	0	0	down
VIT_11s0037g01190.t01	1323	subsp. caucasica chloroplast DNA, complete genome, cultivar: Meskhuri Mtsvane	48	2.20028	94	6.45949	-1.55373	1.49158e-09	2.87803e-10	down
VIT_11s0037g01230.t01	850	transcription factor IBH1	84	5.99318	7	0.748703	3.00086	1.68883e-12	2.54004e-13	up
VIT_11s0037g01420.t01	586	calcium-dependent protein kinase 13-like	87	9.00364	25	3.87858	1.21498	0.000113609	3.98541e-05	up
VIT_11s0052g00090.t01	1886	APO protein 3, mitochondrial-like	86	2.76537	146	7.03787	-1.34767	1.01555e-11	1.62228e-12	down
VIT_11s0052g00100.t01	934	transcription factor bHLH35-like	707	45.906	951	92.5687	-1.01184	2.63563e-45	1.11535e-46	down
VIT_11s0052g00170.t01	3127	Putative uncharacterized protein	144	2.79275	199	5.7857	-1.05081	7.54364e-11	1.29193e-11	down
VIT_11s0052g00260.t01	635	glycolipid transfer protein domain-containing protein 2-like	112	10.6965	23	3.29295	1.69969	9.7332e-09	2.02681e-09	up
VIT_11s0052g00450.t01	1128	WKRY protein (WKRY), mRNA	225	12.0968	311	25.0658	-1.0511	2.24237e-16	2.56781e-17	down
VIT_11s0052g00540.t01	984	ABC transporter I family member 17-like	407	25.084	111	10.2555	1.29036	1.26993e-19	1.22165e-20	up
VIT_11s0052g00750.t01	1649	serine carboxypeptidase-like 18	78	2.8686	319	17.5873	-2.61612	4.97465e-58	1.63812e-59	down
VIT_11s0052g00790.t01	1443	serine carboxypeptidase-like 18-like	36	1.51298	180	11.3406	-2.90603	7.579e-37	3.9539e-38	down
VIT_11s0052g00800.t01	1418	probable receptor-like serine/threonine-protein kinase	283	12.1034	56	3.59039	1.7532	2.29739e-21	2.03686e-22	up
VIT_11s0052g00860.t01	878	pseudouridine-5'-monophosphatase-like	66	4.55875	193	19.9845	-2.13217	4.97531e-28	3.41244e-29	down
VIT_11s0052g00950.t01	529	Putative uncharacterized protein	83	9.51523	115	19.7639	-1.05456	9.42237e-07	2.45451e-07	down
VIT_11s0052g01180.t01	1059	probable xyloglucan endotransglucosylase/hydrolase protein 23-like	0.5	0.0286333	135	11.5896	-8.66092	1.72579e-33	1.0009e-34	down
VIT_11s0052g01190.t01	1238	probable xyloglucan endotransglucosylase/hydrolase protein 23-like	27	1.32263	197	14.4669	-3.45127	7.5348e-47	3.07706e-48	down
VIT_11s0052g01200.t01	935	probable xyloglucan endotransglucosylase/hydrolase protein 23-like	44	2.85389	230	22.3639	-2.97017	7.60585e-48	3.05331e-49	down
VIT_11s0052g01260.t01	939	probable xyloglucan endotransglucosylase/hydrolase protein 23-like	228	14.7254	616	59.6411	-2.018	9.52884e-82	2.30927e-83	down
VIT_11s0052g01270.t01	1286	probable xyloglucan endotransglucosylase/hydrolase protein 23-like	34	1.60337	176	12.4423	-2.95608	1.20675e-36	6.3513e-38	down
VIT_11s0052g01280.t01	1005	probable xyloglucan endotransglucosylase/hydrolase protein 23-like	6	0.362061	100	9.04616	-4.643	8.13577e-29	5.3807e-30	down
VIT_11s0052g01300.t01	920	probable xyloglucan endotransglucosylase/hydrolase protein 23-like	213	14.0407	595	58.7976	-2.06614	2.0918e-81	5.08875e-83	down
VIT_11s0052g01320.t01	891	probable xyloglucan endotransglucosylase/hydrolase protein 23-like	8	0.544514	80	8.16287	-3.90603	2.58508e-21	2.29671e-22	down
VIT_11s0052g01330.t01	850	xyloglucan endotransglucosylase/hydrolase protein 22-like	20	1.42695	64	6.84528	-2.26218	1.19629e-10	2.08751e-11	down
VIT_11s0052g01640.t01	677	Putative uncharacterized protein	49	4.38939	69	9.26597	-1.07792	0.000132821	4.70421e-05	down
VIT_11s0052g01650.t01	826	pathogenesis-related protein PR-1-like	5486	402.784	1477	162.566	1.30898	5.08936e-260	4.49574e-262	up
VIT_11s0052g01680.t01	261	chloroplast DNA	200	46.4714	1422	495.324	-3.41396	0	0	down
VIT_11s0052g01770.t01	247	probable 1-deoxy-D-xylulose-5-phosphate synthase, chloroplastic-like	26	6.38371	71	26.1332	-2.03341	2.30715e-10	4.1241e-11	down
VIT_11s0065g00140.t01	1581	serine/threonine-protein kinase HT1-like	270	10.3569	386	22.1966	-1.09975	1.50503e-21	1.31904e-22	down
VIT_11s0065g00450.t01	1227	proteasomal ubiquitin receptor ADRM1-like	78	3.8552	120	8.89134	-1.2056	2.00124e-08	4.31773e-09	down
VIT_11s0065g00480.t01	644	probable prefoldin subunit 1-like	134	12.6187	193	27.2459	-1.11047	1.90106e-11	3.10717e-12	down
VIT_11s0065g00930.t01	1552	probable cyclic nucleotide-gated ion channel 17-like	121	4.72814	190	11.1299	-1.2351	3.55309e-13	5.058e-14	down
VIT_11s0078g00430.t01	1087	galacturonokinase-like	101	5.63493	146	12.2111	-1.11572	5.62579e-09	1.14522e-09	down
VIT_11s0103g00110.t01	291	Putative uncharacterized protein	532	110.87	830	259.308	-1.22579	1.00175e-53	3.53497e-55	down
VIT_11s0103g00290.t01	215	40S ribosomal protein S15-like	21	5.92349	40	16.9142	-1.51372	0.000152427	5.45994e-05	down
VIT_11s0103g00380.t01	912	putative inactive cadmium/zinc-transporting ATPase HMA3	188	12.5014	37	3.68839	1.76103	1.31196e-14	1.6765e-15	up
VIT_11s0103g00580.t01	1115	Putative uncharacterized protein	265	14.4134	354	28.8641	-1.00186	3.54904e-17	3.89833e-18	down
VIT_11s0103g00640.t01	247	Putative uncharacterized protein	301	73.9037	95	34.9669	1.07966	2.19884e-11	3.60913e-12	up
VIT_11s0118g00240.t01	1745	bifunctional purple acid phosphatase 26-like	187	6.49895	36	1.87559	1.79286	7.09734e-15	8.90532e-16	up
VIT_11s0118g00250.t01	1302	Putative uncharacterized protein	183	8.52387	312	21.7858	-1.35381	4.71875e-24	3.6926e-25	down
VIT_11s0118g00280.t01	1655	ubiquitin carboxyl-terminal hydrolase 22-like	155	5.67977	247	13.5684	-1.25635	2.98844e-17	3.2715e-18	down
VIT_11s0118g00300.t01	738	actin-related protein 2/3 complex subunit 3-like	119	9.77884	39	4.80439	1.02531	8.16215e-05	2.78665e-05	up
VIT_11s0118g00430.t01	237	triphosphate tunel metalloenzyme 3	32	8.18839	56	21.4818	-1.39146	2.34916e-05	7.37168e-06	down
VIT_11s0118g00480.t01	1977	insulin-like growth factor-binding protein complex acid labile subunit-like	215	6.59521	48	2.20732	1.57912	2.48811e-14	3.25426e-15	up
VIT_11s0118g00500.t01	1172	protein OS-9-like	114	5.89894	227	17.6088	-1.57777	4.46431e-22	3.82383e-23	down
VIT_11s0118g00550.t01	1006	Putative uncharacterized protein	216	13.0212	60	5.4223	1.26389	1.39015e-10	2.43607e-11	up
VIT_11s0118g00570.t01	941	Putative uncharacterized protein	2061	132.827	330	31.8827	2.0587	1.93816e-186	2.21407e-188	up
VIT_11s0118g00630.t01	876	Putative uncharacterized protein	101	6.9922	138	14.3221	-1.03442	1.12622e-07	2.61893e-08	down
VIT_11s0118g00730.t01	1406	Putative uncharacterized protein	2313	99.767	629	40.672	1.29453	4.58299e-108	8.60555e-110	up
VIT_11s0149g00060.t01	1152	Putative uncharacterized protein	3469	182.62	970	76.5508	1.25436	4.68831e-154	6.33145e-156	up
VIT_11s0149g00240.t01	237	60S ribosomal protein L39-3	313	80.0927	82	31.4554	1.34836	2.52879e-16	2.90281e-17	up
VIT_11s0149g00350.t01	1101	chitotriosidase-1-like	12	0.660984	76	6.27562	-3.24707	9.35308e-18	9.98377e-19	down
VIT_11s0206g00030.t01	1136	chitotriosidase-1-like	4	0.21354	71	5.68212	-4.73385	7.14117e-21	6.44364e-22	down
VIT_11s0206g00040.t01	264	Putative uncharacterized protein	29	6.66179	2	0.688742	3.27387	2.44534e-05	7.69442e-06	up
VIT_11s0206g00090.t01	357	Putative uncharacterized protein	7	1.18912	20	5.09322	-2.09868	0.000851574	0.000350976	down
VIT_12s0028g00110.t01	1648	cyclin-L1-1-like	131	4.82071	183	10.0954	-1.06638	2.78928e-10	5.02591e-11	down
VIT_12s0028g00260.t01	1593	phosphoribosylamine--glycine ligase, chloroplastic-like	118	4.49224	217	12.3844	-1.46301	5.05451e-19	5.01898e-20	down
VIT_12s0028g00300.t01	2606	outer envelope protein 64, mitochondrial-like	77	1.7919	146	5.09341	-1.50714	1.12595e-13	1.53983e-14	down
VIT_12s0028g00350.t01	1902	T-complex protein 1 subunit epsilon-like	553	17.6324	838	40.0557	-1.18378	2.27948e-51	8.46555e-53	down
VIT_12s0028g00610.t01	2155	aspartic proteinase nepenthesin-2	129	3.63027	222	9.36561	-1.3673	1.19587e-17	1.2848e-18	down
VIT_12s0028g00670.t01	674	Putative uncharacterized protein	1031	92.7674	59	7.95834	3.54308	3.38065e-165	4.26842e-167	up
VIT_12s0028g00710.t01	1633	4-hydroxyphenylpyruvate dioxygenase-like	6724	249.711	1957	108.952	1.19657	7.15006e-277	5.91925e-279	up
VIT_12s0028g00970.t01	1509	Putative uncharacterized protein	536	21.5413	830	50.0057	-1.21499	5.40816e-53	1.94346e-54	down
VIT_12s0028g01000.t01	869	transmembrane protein 56-B-like	101	7.04853	22	2.30162	1.61467	1.70206e-07	4.03987e-08	up
VIT_12s0028g01150.t01	1900	protein TRANSPARENT TESTA 12-like	75	2.39389	195	9.33064	-1.96262	1.58841e-25	1.1754e-26	down
VIT_12s0028g01220.t01	1008	E3 ubiquitin ligase BIG BROTHER-related-like, transcript variant 1	65	3.91066	133	11.9956	-1.61702	8.55362e-14	1.15989e-14	down
VIT_12s0028g01640.t01	2203	G-type lectin S-receptor-like serine/threonine-protein kinase	66	1.81688	217	8.95521	-2.30126	2.06722e-34	1.15589e-35	down
VIT_12s0028g01980.t01	1652	50S ribosomal protein L1-like	224	8.22308	330	18.1608	-1.14307	1.07829e-19	1.03381e-20	down
VIT_12s0028g02450.t01	1233	Putative uncharacterized protein	1558	76.6304	3493	257.553	-1.74888	0	0	down
VIT_12s0028g02640.t01	2255	GTP-binding protein TypA/BipA homolog-like, transcript variant 1	97	2.60869	237	9.55503	-1.87294	5.12399e-29	3.35327e-30	down
VIT_12s0028g02890.t01	456	8-hydroxyquercetin 8-O-methyltransferase-like	46	6.11772	10	1.99373	1.61753	0.000525894	0.000207979	up
VIT_12s0028g03010.t01	661	glutaredoxin-C9	1287	118.079	2725	374.796	-1.66635	3.63784e-277	2.9948e-279	down
VIT_12s0028g03190.t01	1551	reticulon-like protein B17-like	97	3.79277	162	9.49584	-1.32404	1.42364e-12	2.13329e-13	down
VIT_12s0028g03310.t01	1109	probable protein phosphatase 2C 58-like	130	7.109	201	16.4776	-1.21279	1.63433e-13	2.26004e-14	down
VIT_12s0028g03410.t01	2080	DSC E3 ubiquitin ligase complex subunit 1	223	6.50187	321	14.0305	-1.10964	2.44584e-18	2.5395e-19	down
VIT_12s0028g03480.t01	1969	O-acyltransferase WSD1-like	96	2.9568	157	7.2491	-1.29377	8.00345e-12	1.26666e-12	down
VIT_12s0028g03550.t01	906	transcription factor bHLH118-like	77	5.15418	193	19.3669	-1.90978	2.09916e-24	1.61743e-25	down
VIT_12s0028g03560.t01	1031	Putative uncharacterized protein	98	5.76453	8	0.705443	3.0306	1.57121e-14	2.01651e-15	up
VIT_12s0028g03900.t01	430	Putative uncharacterized protein	410	57.8245	135	28.5427	1.01856	7.60542e-14	1.0285e-14	up
VIT_12s0034g00030.t01	1374	UDP-glucose flavonoid 3-O-glucosyltransferase 6-like	22	0.97103	101	6.6829	-2.78289	3.28024e-20	3.06603e-21	down
VIT_12s0034g00080.t01	1603	UDP-glucose flavonoid 3-O-glucosyltransferase 6-like	85	3.21575	237	13.4414	-2.06346	7.41146e-33	4.37037e-34	down
VIT_12s0034g00130.t01	1588	anthocyanidin 3-O-glucosyltransferase 2	523	19.9732	2461	140.894	-2.81847	0	0	down
VIT_12s0034g00140.t01	1476	UDP-glucose flavonoid 3-O-glucosyltransferase 6-like	161	6.6151	1089	67.0767	-3.34198	2.71641e-249	2.47495e-251	down
VIT_12s0034g01160.t01	559	basic blue protein-like	47	5.09897	0.5	0.0813184	5.97048	4.13195e-10	7.57135e-11	up
VIT_12s0034g01180.t01	1028	probable plastid-lipid-associated protein 4, chloroplastic-like	177	10.4418	59	5.21782	1.00086	2.01452e-06	5.45231e-07	up
VIT_12s0034g01240.t01	988	putative elongation of fatty acids protein DDB_G0272012-like	1095	67.2131	292	26.8693	1.32278	3.02473e-53	1.07716e-54	up
VIT_12s0034g01410.t01	1348	rhomboid protease gluP-like	108	4.85882	151	10.184	-1.06762	1.1076e-08	2.31796e-09	down
VIT_12s0034g01690.t01	288	putative disease resistance RPP13-like protein 1	36	7.58065	3	0.94702	3.00086	5.76665e-06	1.66823e-06	up
VIT_12s0034g01710.t01	389	putative disease resistance RPP13-like protein 1	33	5.14471	5	1.16856	2.13836	0.000381376	0.0001478	up
VIT_12s0034g01750.t01	2968	putative disease resistance RPP13-like protein 1	265	5.41475	64	1.96041	1.46574	1.01732e-15	1.20919e-16	up
VIT_12s0034g01890.t01	1258	11S globulin seed storage protein 2-like	155	7.47219	12	0.867223	3.10706	6.51518e-23	5.34847e-24	up
VIT_12s0034g01950.t01	1120	11S globulin seed storage protein 2-like	96	5.19816	8	0.649385	3.00086	3.92355e-14	5.20067e-15	up
VIT_12s0034g02090.t01	1055	Putative uncharacterized protein	31	1.78199	63	5.42898	-1.60719	4.85768e-07	1.22172e-07	down
VIT_12s0034g02120.t01	1091	contig VV78X156981.4,	239	13.2853	486	40.4988	-1.60805	1.61519e-47	6.52143e-49	down
VIT_12s0034g02180.t01	1355	aminomethyltransferase-like	121	5.41555	180	12.0771	-1.1571	2.07435e-11	3.4e-12	down
VIT_12s0034g02200.t01	1419	probable receptor-like protein kinase	168	7.17999	54	3.45973	1.05332	1.35118e-06	3.58043e-07	up
VIT_12s0035g00240.t01	1342	DAG protein, chloroplastic	168	7.59195	239	16.1911	-1.09266	1.36821e-13	1.88127e-14	down
VIT_12s0035g00320.t01	1691	putative hydroxymethylpyrimidine/phosphomethylpyrimidine kinase 2-like	131	4.69812	182	9.78494	-1.05848	4.04489e-10	7.38938e-11	down
VIT_12s0035g00700.t01	1318	protein EI24 homolog-like	54	2.48471	81	5.58727	-1.16907	8.49457e-06	2.50767e-06	down
VIT_12s0035g01030.t01	435	Putative uncharacterized protein	12	1.67297	41	8.5689	-2.3567	1.64065e-07	3.89107e-08	down
VIT_12s0035g01100.t01	1242	KH domain-containing protein At1g09660-like	165	8.05673	347	25.4003	-1.65658	1.27229e-35	6.8787e-37	down
VIT_12s0035g01180.t01	2916	probable serine/threonine-protein kinase At1g54610-like	305	6.34321	525	16.3682	-1.36761	1.76897e-40	8.35316e-42	down
VIT_12s0035g01420.t01	1134	Putative uncharacterized protein	127	6.79184	262	21.0048	-1.62885	1.74051e-26	1.24771e-27	down
VIT_12s0035g01860.t01	1908	ATP-dependent Clp protease ATP-binding subunit ClpX-like	80	2.54278	107	5.09842	-1.00365	6.03706e-06	1.75274e-06	down
VIT_12s0035g01910.t01	1183	22.0 kDa class IV heat shock protein-like	606	31.0659	46	3.53511	3.13551	7.18719e-88	1.62545e-89	up
VIT_12s0035g02010.t01	766	Putative uncharacterized protein	11106	879.277	60104	7133.54	-3.02023	0	0	down
VIT_12s0035g02080.t01	955	PCTP-like protein	1624	103.129	464	44.1718	1.22325	1.12246e-69	3.11995e-71	up
VIT_12s0055g00020.t01	1594	anthocyanidin 3-O-glucosyltransferase 2-like	50	1.9023	280	15.9698	-3.06953	6.67997e-60	2.14407e-61	down
VIT_12s0055g00080.t01	1108	Putative uncharacterized protein	2158	118.116	3240	265.849	-1.17041	3.21796e-193	3.58676e-195	down
VIT_12s0055g00090.t01	396	Putative uncharacterized protein	237	36.2953	461	105.837	-1.54399	1.40534e-42	6.4021e-44	down
VIT_12s0055g00160.t01	1774	anthocyanidin 3-O-glucosyltransferase 2	22	0.752083	118	6.04726	-3.00732	2.93662e-25	2.188e-26	down
VIT_12s0055g00330.t01	2337	Putative uncharacterized protein	123	3.19185	181	7.04126	-1.14144	3.04687e-11	5.06732e-12	down
VIT_12s0055g00530.t01	223	Putative uncharacterized protein	27	7.3427	143	58.2991	-2.98909	2.98391e-30	1.88789e-31	down
VIT_12s0055g00750.t01	1609	pentatricopeptide repeat-containing protein	139	5.23909	34	1.92111	1.44737	1.33024e-08	2.81526e-09	up
VIT_12s0055g00810.t01	1199	peroxidase 43-like	1091	55.1826	291	22.065	1.32245	4.9072e-53	1.76116e-54	up
VIT_12s0057g00060.t01	424	Putative uncharacterized protein	16	2.2885	55	11.7931	-2.36547	9.42679e-10	1.77989e-10	down
VIT_12s0057g00170.t01	588	Putative uncharacterized protein	59	6.08515	10	1.54616	1.97661	4.94049e-06	1.41049e-06	up
VIT_12s0057g00520.t01	1163	probable serine/threonine-protein kinase WNK11-like	489	25.4992	672	52.5315	-1.04273	7.37568e-34	4.206e-35	down
VIT_12s0057g00950.t01	888	Putative uncharacterized protein	37	2.52688	58	5.93807	-1.23263	9.42608e-05	3.26634e-05	down
VIT_12s0057g01080.t01	1238	nitrile-specifier protein 5-like	520	25.473	84	6.16863	2.04594	3.56468e-47	1.44421e-48	up
VIT_12s0057g01110.t01	1015	nudix hydrolase 2-like	116	6.93088	38	3.40367	1.02595	0.000100137	3.48524e-05	up
VIT_12s0057g01260.t01	1324	Putative uncharacterized protein	393	18.0012	561	38.5217	-1.09758	8.2873e-31	5.16663e-32	down
VIT_12s0057g01330.t01	750	probable E3 ubiquitin-protein ligase XERICO	1004	81.1838	139	16.8494	2.2685	8.34833e-103	1.64866e-104	up
VIT_12s0059g00170.t01	644	N-alpha-acetyltransferase 11	112	10.547	9	1.27054	3.05332	1.42291e-16	1.61494e-17	up
VIT_12s0059g00190.t01	1227	expansin-B3-like	2081	102.855	416	30.8233	1.73851	4.15536e-150	5.76547e-152	up
VIT_12s0059g00440.t01	596	keratin-associated protein 6-2	2568	261.304	247	37.6774	2.79396	0	0	up
VIT_12s0059g00600.t01	865	Putative uncharacterized protein	220	15.4242	44	4.62452	1.73782	1.23856e-16	1.40113e-17	up
VIT_12s0059g00610.t01	1900	NEDD8-activating enzyme E1 regulatory subunit-like	209	6.67098	63	3.01451	1.14597	5.95634e-09	1.21512e-09	up
VIT_12s0059g00760.t01	1714	adenosine 5'-phosphosulfate reductase, transcript variant 1	470	16.6297	677	35.9094	-1.1106	1.08729e-37	5.51639e-39	down
VIT_12s0059g00770.t01	1706	L-ascorbate oxidase homolog-like	191	6.78971	520	27.7112	-2.02905	1.34069e-69	3.74516e-71	down
VIT_12s0059g01340.t01	1874	vacuolar protein 8-like	773	25.0154	2064	100.131	-2.00101	1.4018e-269	1.19939e-271	down
VIT_12s0059g01590.t01	2159	GDSL esterase/lipase At2g04570-like	6839	192.104	2131	89.7349	1.09815	1.78106e-245	1.64745e-247	up
VIT_12s0059g01640.t01	1209	Putative uncharacterized protein	597	29.9464	98	7.36937	2.02277	2.94315e-53	1.04539e-54	up
VIT_12s0059g01970.t01	2372	nucleolin	144	3.68167	196	7.51228	-1.02889	2.25339e-10	4.0228e-11	down
VIT_12s0059g02030.t01	665	Putative uncharacterized protein	137	12.4938	42	5.74193	1.12161	4.6335e-06	1.31899e-06	up
VIT_12s0059g02110.t01	1575	probable galacturonosyltransferase 10-like	449	17.2887	139	8.02351	1.10752	4.00875e-17	4.4107e-18	up
VIT_12s0059g02120.t01	770	Putative uncharacterized protein	146	11.499	45	5.31315	1.11386	2.49595e-06	6.85571e-07	up
VIT_12s0059g02420.t01	2148	peroxidase 3-like	566	15.9801	169	7.15291	1.15967	6.84721e-23	5.6242e-24	up
VIT_12s0059g02510.t01	639	B-box zinc finger protein 32	109	10.3448	0.5	0.0711377	7.18408	4.73198e-21	4.24788e-22	up
VIT_12s0059g02730.t01	790	Putative uncharacterized protein	47	3.60801	65	7.48026	-1.05189	0.000286435	0.00010788	down
VIT_12s0134g00040.t01	695	isoprene synthase, chloroplastic-like	250	21.8148	16	2.09298	3.38168	3.84846e-39	1.86532e-40	up
VIT_12s0134g00050.t01	399	Putative uncharacterized protein	20	3.03986	69	15.722	-2.3707	5.37976e-12	8.39981e-13	down
VIT_12s0134g00150.t01	1062	geranylgeranyl transferase type-2 subunit beta-like	82	4.68259	149	12.7553	-1.44572	3.66324e-13	5.23005e-14	down
VIT_12s0134g00200.t01	1299	Putative uncharacterized protein	220	10.2709	58	4.05928	1.33927	1.12975e-11	1.81568e-12	up
VIT_12s0134g00240.t01	567	calcium-binding protein PBP1-like	2171	232.206	3815	611.705	-1.39743	1.59662e-299	1.18886e-301	down
VIT_12s0134g00640.t01	1092	malonyl-coenzyme A:anthocyanin 3-O-glucoside-6''-O-malonyltransferase-like	98	5.44252	10	0.832545	2.70867	4.3141e-13	6.18922e-14	up
VIT_12s0134g00650.t01	1309	malonyl-coenzyme A:anthocyanin 3-O-glucoside-6''-O-malonyltransferase-like	186	8.61728	266	18.4745	-1.10023	3.62846e-15	4.47894e-16	down
VIT_12s0142g00120.t01	747	nudC domain-containing-like	544	44.1647	129	15.7	1.49213	4.38752e-32	2.62374e-33	up
VIT_12s0142g00180.t01	1340	protein Daple	132	5.97401	206	13.9763	-1.22621	4.75909e-14	6.3566e-15	down
VIT_12s0142g00200.t01	1260	ribosomal L1 domain-containing protein 1-like	102	4.90938	262	18.9043	-1.9451	1.31865e-33	7.61112e-35	down
VIT_12s0142g00330.t01	1774	copper-transporting ATPase PAA1-like	122	4.17064	220	11.2746	-1.43473	9.51153e-19	9.65142e-20	down
VIT_12s0142g00400.t01	825	copper-transporting ATPase PAA1-like	56	4.11653	76	8.3751	-1.02468	0.000118465	4.16781e-05	down
VIT_12s0142g00630.t01	2839	serine/threonine-protein phosphatase 7 long form homolog	238	5.08403	65	2.08151	1.28834	7.12071e-12	1.12432e-12	up
VIT_12s0142g00670.t01	2502	DEAD-box ATP-dependent RNA helicase 53-like	552	13.3798	939	34.12	-1.35056	1.95974e-70	5.39285e-72	down
VIT_12s0142g00690.t01	705	mitogen-activated protein kinase kinase kinase 1-like	124	10.6667	29	3.73972	1.51211	3.0527e-08	6.71617e-09	up
VIT_13s0019g00250.t01	724	60S ribosomal protein L23a-like	852	71.367	1455	182.707	-1.3562	1.78078e-109	3.31085e-111	down
VIT_13s0019g00650.t01	183	THO complex subunit 4B	0.5	0.165697	13	6.45837	-5.28455	8.58213e-05	2.94115e-05	down
VIT_13s0019g00720.t01	1006	cellular nucleic acid-binding protein-like	387	23.3297	129	11.6579	1.00086	8.75533e-13	1.28564e-13	up
VIT_13s0019g00740.t01	1246	Putative uncharacterized protein	290	14.1149	90	6.56682	1.10395	2.25905e-11	3.71267e-12	up
VIT_13s0019g00810.t01	2007	methionyl-tRNA synthetase-like	276	8.33985	431	19.5236	-1.22713	2.32573e-28	1.57042e-29	down
VIT_13s0019g00860.t01	809	15.7 kDa heat shock protein, peroxisomal-like	262	19.6404	17	1.91043	3.36185	8.72698e-41	4.07652e-42	up
VIT_13s0019g01130.t01	1508	Putative uncharacterized protein	211	8.48551	489	29.4807	-1.7967	9.11875e-56	3.11662e-57	down
VIT_13s0019g01220.t01	1787	scarecrow-like protein 3	265	8.99328	87	4.42614	1.0228	2.23181e-09	4.36411e-10	up
VIT_13s0019g01430.t01	2052	heat shock 70kDa protein 1/8-like, transcript variant 2	8423	248.935	11908	527.584	-1.08363	0	0	down
VIT_13s0019g01650.t01	843	expansin-A4-like	318	22.8769	95	10.2453	1.15892	2.74592e-13	3.87086e-14	up
VIT_13s0019g01840.t01	1692	protein FIZZY-RELATED 3-like	74	2.65233	135	7.25377	-1.45147	4.33062e-12	6.71765e-13	down
VIT_13s0019g01890.t01	829	Putative uncharacterized protein	89	6.51077	10	1.09667	2.5697	2.22988e-11	3.66318e-12	up
VIT_13s0019g01900.t01	912	FK506-binding protein 59-like	131	8.7111	247	24.6225	-1.49905	2.829e-22	2.39828e-23	down
VIT_13s0019g01960.t01	985	E3 ubiquitin-protein ligase SDIR1-like	148	9.11218	244	22.5208	-1.30539	4.82768e-18	5.09517e-19	down
VIT_13s0019g02240.t01	651	40S ribosomal protein S7-like	86	8.01151	124	17.3169	-1.11204	9.53663e-08	2.20112e-08	down
VIT_13s0019g02280.t01	1745	X-linked retinitis pigmentosa GTPase regulator-like	16	0.556059	168	8.75274	-3.97642	2.92393e-44	1.27386e-45	down
VIT_13s0019g02350.t01	1118	Putative uncharacterized protein	153	8.29939	221	17.9714	-1.11462	5.00277e-13	7.21193e-14	down
VIT_13s0019g02390.t01	2085	folylpolyglutamate synthase, mitochondrial-like	318	9.24949	454	19.7961	-1.09777	4.18361e-25	3.12871e-26	down
VIT_13s0019g02480.t01	3192	cucumisin-like	133	2.52688	527	15.0099	-2.57048	1.32918e-93	2.85852e-95	down
VIT_13s0019g02490.t01	4571	cucumisin-like	3118	41.3677	8831	175.642	-2.08606	0	0	down
VIT_13s0019g02540.t01	2432	cucumisin-like	316	7.87989	449	16.7847	-1.0909	1.34576e-24	1.02945e-25	down
VIT_13s0019g02630.t01	2118	strain PN40024 mitochondrion	3741	107.117	26049	1118.14	-3.38384	0	0	down
VIT_13s0019g02640.t01	2013	cucumisin-like	261	7.86309	73	3.29693	1.25397	1.97697e-12	2.9917e-13	up
VIT_13s0019g02650.t01	668	NHP2-like protein 1-like	123	11.1667	212	28.8529	-1.36951	6.16617e-17	6.86999e-18	down
VIT_13s0019g02660.t01	672	Putative uncharacterized protein	110	9.92705	28	3.78808	1.3899	1.12093e-06	2.94618e-07	up
VIT_13s0019g02690.t01	603	putative lipid-transfer protein DIR1	150	15.0859	13	1.96	2.94427	3.80725e-21	3.40367e-22	up
VIT_13s0019g02810.t01	1416	UDP-glycosyltransferase 76C4-like	223	9.55077	66	4.23751	1.1724	8.58783e-10	1.61652e-10	up
VIT_13s0019g02840.t01	628	18.2 kDa class I heat shock protein-like	56	5.40786	79	11.4366	-1.08053	3.93681e-05	1.28071e-05	down
VIT_13s0019g02880.t01	1025	UDP-glycosyltransferase 76C4-like	158	9.34824	15	1.33045	2.81278	2.8512e-21	2.53974e-22	up
VIT_13s0019g02930.t01	756	18.2 kDa class I heat shock protein-like	495	39.7082	72	8.65847	2.19725	4.08162e-49	1.59323e-50	up
VIT_13s0019g02940.t01	1680	UDP-glycosyltransferase 85A1-like	893	32.2358	127	6.87266	2.22972	1.29822e-89	2.86998e-91	up
VIT_13s0019g03000.t01	752	18.2 kDa class I heat shock protein-like	291	23.4678	79	9.5508	1.29699	2.02309e-14	2.62266e-15	up
VIT_13s0019g03170.t01	742	18.2 kDa class I heat shock protein-like	8059	658.679	2646	324.202	1.02268	1.62029e-257	1.44629e-259	up
VIT_13s0019g03230.t01	634	Vitis vinifera,, contig VV78X221882.10, clone ENTAV 115	434	41.5142	126	18.0681	1.20016	9.97428e-19	1.0144e-19	up
VIT_13s0019g03270.t01	1662	probable sugar phosphate/phosphate translocator At3g11320-like	173	6.31265	262	14.3318	-1.1829	1.12901e-16	1.27302e-17	down
VIT_13s0019g03350.t01	1467	sedoheptulose-1,7-bisphosphatase, chloroplastic-like	3889	160.77	5757	356.777	-1.15002	0	0	down
VIT_13s0019g03700.t01	594	LOB domain-containing protein 1-like	69	7.04465	15	2.29581	1.61753	1.80079e-05	5.55303e-06	up
VIT_13s0019g03880.t01	508	mitochondrial import inner membrane translocase subunit TIM14-like	81	9.66981	4	0.715858	3.75574	2.32033e-14	3.02838e-15	up
VIT_13s0019g03990.t01	1467	Putative uncharacterized protein	462	19.0989	665	41.2118	-1.10957	5.5159e-37	2.86484e-38	down
VIT_13s0019g04000.t01	1558	RNA pseudourine synthase 5-like	65	2.53013	91	5.31012	-1.06953	1.1365e-05	3.41339e-06	down
VIT_13s0019g04080.t01	519	protein transport protein Sec61 subunit beta-like	195	22.7858	49	8.58339	1.40851	3.22588e-11	5.37697e-12	up
VIT_13s0019g04090.t01	1127	ubiquitin-conjugating enzyme E2 19-like	53	2.85199	100	8.0669	-1.50004	1.22248e-09	2.33843e-10	down
VIT_13s0019g04200.t01	2621	patatin group A-3-like	310	7.17284	537	18.6268	-1.37676	8.42003e-42	3.87083e-43	down
VIT_13s0019g04240.t01	2021	protein disulfide isomerase-like 1-3-like, transcript variant 1	145	4.35109	261	11.741	-1.4321	5.34024e-22	4.58645e-23	down
VIT_13s0019g04330.t01	1129	CASP-like protein	991	53.2324	269	21.6615	1.29717	7.4523e-47	3.03993e-48	up
VIT_13s0019g04380.t01	2359	auxin response factor 18-like	163	4.19041	218	8.40154	-1.00356	5.28704e-11	8.95192e-12	down
VIT_13s0019g04390.t01	1767	GATA transcription factor 9-like	3149	108.077	4217	216.969	-1.00543	1.64455e-196	1.8102e-198	down
VIT_13s0019g04520.t01	1311	probable lysine-specific demethylase ELF6-like	47	2.17416	75	5.20103	-1.25834	5.49021e-06	1.58e-06	down
VIT_13s0019g04630.t01	1404	Putative uncharacterized protein	116	5.01058	38	2.46063	1.02595	0.000100137	3.48524e-05	up
VIT_13s0019g05110.t01	1541	Putative uncharacterized protein	187	7.35929	259	15.2801	-1.05402	7.23185e-14	9.76645e-15	down
VIT_13s0019g05340.t01	731	putative glycine-rich cell wall structural protein 1	488	40.4855	141	17.5361	1.20708	4.08559e-21	3.66385e-22	up
VIT_13s0019g05360.t01	1456	RNA-binding protein Nova-1-like	234	9.74656	331	20.6679	-1.08443	3.18016e-18	3.31518e-19	down
VIT_13s0019g05370.t01	452	histone H2B-like	2534	339.989	667	134.158	1.34155	5.44608e-125	8.81568e-127	up
VIT_13s0019g05380.t01	853	Putative uncharacterized protein	290	20.618	90	9.59232	1.10395	2.25905e-11	3.71267e-12	up
VIT_13s0047g00080.t01	1462	protein ZINC INDUCED FACILITATOR-LIKE 1-like	61	2.53034	148	9.20332	-1.86282	2.36488e-18	2.45325e-19	down
VIT_13s0047g00210.t01	1023	flavanone 3-dioxygenase-like	174	10.315	304	27.0165	-1.38909	2.32386e-24	1.79271e-25	down
VIT_13s0047g00220.t01	539	Putative uncharacterized protein	31	3.48795	107	18.0478	-2.37138	4.80173e-18	5.06555e-19	down
VIT_13s0047g00300.t01	695	serrate RNA effector molecule-like	47	4.10119	74	9.68004	-1.23897	8.36219e-06	2.46356e-06	down
VIT_13s0047g01120.t01	1469	Putative uncharacterized protein	60	2.477	95	5.87939	-1.24707	3.29199e-07	8.08304e-08	down
VIT_13s0047g01140.t01	2929	Putative uncharacterized protein	280	5.79743	388	12.0432	-1.05474	2.69929e-20	2.50679e-21	down
VIT_13s0064g00170.t01	1312	50S ribosomal protein L1, chloroplastic	1034	47.7951	1390	96.3189	-1.01096	9.12585e-66	2.66744e-67	down
VIT_13s0064g00190.t01	1028	RNA polymerase sigma factor rpoD-like	91	5.3684	141	12.4697	-1.21586	7.88912e-10	1.48026e-10	down
VIT_13s0064g00350.t01	135	putative disease resistance RPP13-like protein 1	16	7.18758	0.5	0.336718	4.41589	0.000590802	0.00023578	up
VIT_13s0064g00380.t01	2265	Putative uncharacterized protein	160	4.28399	214	8.58966	-1.00365	8.03792e-11	1.37993e-11	down
VIT_13s0064g00660.t01	1604	tRNA-dihydrouridine synthase A-like, transcript variant 2	132	4.99076	234	13.263	-1.41008	2.18016e-19	2.12248e-20	down
VIT_13s0064g00670.t01	547	photosystem II 5 kDa protein, chloroplastic-like	65956	7312.46	19046	3165.53	1.20791	0	0	up
VIT_13s0064g01050.t01	1677	ADP,ATP carrier protein 1, mitochondrial-like	4712	170.4	6853	371.516	-1.1245	0	0	down
VIT_13s0064g01120.t01	413	Putative uncharacterized protein	70	10.2789	16	3.52209	1.54518	3.01321e-05	9.599e-06	up
VIT_13s0064g01210.t01	822	zinc finger A20 and AN1 domain-containing stress-associated protein 8-like	1228	90.599	269	29.7516	1.60653	1.80122e-79	4.43181e-81	up
VIT_13s0064g01230.t01	660	U6 snRNA-associated Sm-like protein LSm7-like, transcript variant 2	147	13.5073	237	32.6464	-1.27318	6.40343e-17	7.13729e-18	down
VIT_13s0064g01320.t01	1269	beta-amyrin 24-hydroxylase-like	201	9.60575	66	4.72838	1.02255	2.28585e-07	5.51747e-08	up
VIT_13s0064g01470.t01	1528	siroheme synthase-like	271	10.7558	379	22.55	-1.06801	3.08833e-20	2.87951e-21	down
VIT_13s0064g01510.t01	2234	DUF246 domain-containing protein At1g04910-like	245	6.65089	368	14.976	-1.17103	1.13672e-22	9.42626e-24	down
VIT_13s0064g01680.t01	1567	Putative uncharacterized protein	96	3.71534	198	11.4875	-1.6285	3.06507e-20	2.85498e-21	down
VIT_13s0064g01840.t01	132	putative disease resistance protein	3	1.3783	18	12.3974	-3.16907	6.28228e-05	2.10329e-05	down
VIT_13s0067g00110.t01	1903	cytochrome P450 734A1-like	212	6.75606	41	1.95873	1.78626	1.18924e-16	1.34258e-17	up
VIT_13s0067g00210.t01	1469	Putative uncharacterized protein	210	8.6695	284	17.5763	-1.01961	2.32311e-14	3.03309e-15	down
VIT_13s0067g00670.t01	2712	nuclear pore complex protein NUP88	159	3.55553	249	8.34718	-1.23123	7.17547e-17	8.01109e-18	down
VIT_13s0067g00700.t01	1081	Putative uncharacterized protein	330	18.5133	777	65.347	-1.81956	9.93403e-90	2.18694e-91	down
VIT_13s0067g00860.t01	776	protein EARLY FLOWERING 4-like	2323	181.545	232	27.1804	2.73969	1.2279e-293	9.37025e-296	up
VIT_13s0067g00930.t01	2536	putative serine/threonine-protein kinase-like protein CCR3	143	3.41966	212	7.60006	-1.15216	3.61851e-13	5.16451e-14	down
VIT_13s0067g01070.t01	2776	zinc finger CCCH domain-containing protein 29-like	8860	193.558	13164	431.121	-1.15533	0	0	down
VIT_13s0067g01180.t01	1828	protein ESKIMO 1	68	2.25595	196	9.74788	-2.11135	4.12746e-28	2.81756e-29	down
VIT_13s0067g01510.t01	1970	sorting and assembly machinery component 50 homolog B-like	181	5.57197	280	12.9218	-1.21354	1.89549e-18	1.95668e-19	down
VIT_13s0067g01650.t01	2017	Putative uncharacterized protein	219	6.58468	63	2.83965	1.2134	4.07039e-10	7.43973e-11	up
VIT_13s0067g01800.t01	1761	multiple inositol polyphosphate phosphatase 1-like	89	3.06498	136	7.02118	-1.19584	2.67291e-09	5.27734e-10	down
VIT_13s0067g01850.t01	509	Putative uncharacterized protein	33	3.93181	78	13.9318	-1.82511	6.55287e-10	1.21984e-10	down
VIT_13s0067g01930.t01	1605	protein trichome birefringence-like 33	89	3.36288	138	7.8169	-1.2169	1.17935e-09	2.25157e-10	down
VIT_13s0067g01960.t01	1754	dehydration-responsive element-binding protein 2C	186	6.43102	459	23.791	-1.8873	5.7374e-56	1.94767e-57	down
VIT_13s0067g01990.t01	2108	sorting nexin-2-like	211	6.07028	316	13.6285	-1.16679	1.69277e-19	1.63781e-20	down
VIT_13s0067g02040.t01	727	mediator of RNA polymerase II transcription subunit 15a	52	4.33776	116	14.5062	-1.74165	2.12073e-13	2.96404e-14	down
VIT_13s0067g02130.t01	674	ERD protein (ERD)	2437	219.277	563	75.9414	1.52979	2.45455e-146	3.46239e-148	up
VIT_13s0067g02210.t01	969	alpha-soluble NSF attachment protein (SNAP-ALPHA), mRNA dbj|AB001375.1| mRNA for soluble NSF attachment protein homologue, complete cds	100	6.25854	211	19.7965	-1.66135	4.21489e-22	3.6063e-23	down
VIT_13s0067g02220.t01	1368	probable sodium-coupled neutral amino acid transporter 6-like	92	4.07848	182	12.0953	-1.56834	9.49323e-18	1.01378e-18	down
VIT_13s0067g02360.t01	1022	peroxidase 4-like	115	6.82407	6	0.533741	3.67642	1.10686e-19	1.06171e-20	up
VIT_13s0067g02630.t01	550	Putative uncharacterized protein	162	17.8628	284	46.9446	-1.394	6.14969e-23	5.04274e-24	down
VIT_13s0067g02690.t01	1275	N(2),N(2)-dimethylguanosine tRNA methyltransferase Trm1-like	65	3.09172	107	7.62964	-1.30321	1.7691e-08	3.79806e-09	down
VIT_13s0067g02930.t01	1166	expansin-like	10521	547.211	1138	88.7307	2.62459	0	0	up
VIT_13s0067g02950.t01	714	macro domain-containing protein VPA0103-like	602	51.1323	166	21.1368	1.27447	4.74706e-28	3.2537e-29	up
VIT_13s0067g02960.t01	1252	Putative uncharacterized protein	261	12.6425	64	4.64736	1.4438	3.56145e-15	4.39128e-16	up
VIT_13s0067g03060.t01	1442	aminoacyl tRNA synthase complex-interacting multifunctional protein 1	154	6.47668	217	13.6812	-1.07887	3.31602e-12	5.09779e-13	down
VIT_13s0067g03100.t01	1916	transmembrane protein 87B-like	294	9.30569	398	18.885	-1.02106	9.12628e-20	8.70757e-21	down
VIT_13s0067g03200.t01	1960	probable peptide/nitrate transporter	109	3.37262	415	19.2496	-2.51289	5.16115e-72	1.38684e-73	down
VIT_13s0067g03310.t01	643	ATPF1A, atpA; ATP synthase CF1 alpha subunit protein gene subunit alpha	1205	113.651	1860	262.986	-1.21038	3.30033e-117	5.75444e-119	down
VIT_13s0067g03370.t01	601	immediate early response 3-interacting protein 1-like	121	12.2098	34	5.14322	1.24729	2.74456e-06	7.57032e-07	up
VIT_13s0067g03490.t01	1269	two-component response regulator ARR9-like	48	2.29391	70	5.01495	-1.12843	6.27603e-05	2.10062e-05	down
VIT_13s0067g03890.t01	1654	3-ketoacyl-CoA synthase 21-like	2803	102.774	795	43.698	1.23384	2.04195e-121	3.39978e-123	up
VIT_13s0073g00140.t01	910	transcription repressor OFP13	402	26.7905	31	3.09707	3.11275	3.87703e-58	1.2731e-59	up
VIT_13s0073g00590.t01	268	Helianthus annuus mitochondrion, complete genome	374	84.6318	626	212.359	-1.32723	5.52056e-46	2.30045e-47	down
VIT_13s0074g00030.t01	1956	probable U3 small nucleolar RNA-associated protein 7-like	71	2.20134	144	6.69305	-1.60428	1.08232e-14	1.37555e-15	down
VIT_13s0074g00360.t01	375	Putative uncharacterized protein	16	2.58753	64	15.516	-2.58411	2.97283e-12	4.55508e-13	down
VIT_13s0074g00510.t01	1915	probable ATP-dependent RNA helicase ddx5	33	1.04506	116	5.50706	-2.39769	1.02212e-19	9.79003e-21	down
VIT_13s0084g00040.t01	1487	DNA polymerase epsilon subunit C	74	3.01799	107	6.54189	-1.11612	7.24281e-07	1.8571e-07	down
VIT_13s0084g00050.t01	779	cysteine proteinase inhibitor 12-like, transcript variant 1	101	7.86286	157	18.3228	-1.22052	6.97115e-11	1.18873e-11	down
VIT_13s0084g00340.t01	826	cilia- and flagella-associated protein 20	60	4.40522	81	8.91529	-1.01707	7.69134e-05	2.61382e-05	down
VIT_13s0084g00440.t01	382	THO complex subunit 1-like	12	1.90509	26	6.18786	-1.69958	0.000971468	0.000404996	down
VIT_13s0084g00650.t01	2009	probable protein arginine N-methyltransferase 3-like	67	2.02251	147	6.65224	-1.71769	2.09807e-16	2.39674e-17	down
VIT_13s0084g00670.t01	526	Putative uncharacterized protein	52	5.99535	71	12.2717	-1.03341	0.000182394	6.6464e-05	down
VIT_13s0084g00810.t01	948	U-box domain-containing protein 4-like	132	8.44427	35	3.35653	1.331	2.28924e-07	5.52936e-08	up
VIT_13s0101g00200.t01	1389	Putative uncharacterized protein	1080	47.154	5285	345.918	-2.87498	0	0	down
VIT_13s0101g00210.t01	869	rotundifolia chloroplast	1441	100.564	9503	994.194	-3.30542	0	0	down
VIT_13s0101g00220.t01	1863	chloroplast, complete genome	90960	2960.97	538108	26259.5	-3.1487	0	0	down
VIT_13s0101g00230.t01	252	Putative uncharacterized protein	58	13.958	342	123.383	-3.14398	1.2676e-74	3.30648e-76	down
VIT_13s0101g00460.t01	760	Putative uncharacterized protein	355	28.3277	25	2.99059	3.24371	2.4413e-53	8.66005e-55	up
VIT_13s0101g00500.t01	343	ribonuclease H2 subunit A	5	0.884041	31	8.21671	-3.21638	8.35727e-08	1.9177e-08	down
VIT_13s0106g00060.t01	1266	ankyrin repeat-containing protein	106	5.07772	24	1.72349	1.55885	1.77251e-07	4.21281e-08	up
VIT_13s0106g00720.t01	1201	Putative uncharacterized protein	113	5.706	26	1.96816	1.53563	9.40094e-08	2.16871e-08	up
VIT_13s0106g00740.t01	1479	sodium/bile acid cotransporter 7-like	107	4.38745	205	12.6013	-1.52212	4.69449e-19	4.64195e-20	down
VIT_13s0139g00260.t01	994	F-box protein SKIP5-like	282	17.2052	85	7.77433	1.14605	1.03508e-11	1.65541e-12	up
VIT_13s0147g00100.t01	747	replication protein A 14 kDa subunit B-like	77	6.25125	104	12.6574	-1.01776	6.41629e-06	1.86862e-06	down
VIT_13s0147g00110.t01	631	ferredoxin, root R-B1-like	842	80.9244	280	40.3422	1.00429	8.65206e-27	6.11431e-28	up
VIT_13s0147g00230.t01	1505	protein trichome birefringence-like 36	632	25.467	122	7.36977	1.78894	6.59086e-48	2.63671e-49	up
VIT_13s0156g00010.t01	385	serine/arginine-rich SC35-like splicing factor SCL33	68	10.7114	170	40.1438	-1.90603	1.47733e-21	1.29408e-22	down
VIT_13s0156g00060.t01	1689	serine/threonine-protein phosphatase PP2A-3 catalytic subunit-like	2290	82.2247	436	23.4686	1.80884	2.01447e-174	2.43167e-176	up
VIT_13s0156g00100.t01	582	Putative uncharacterized protein	231	24.0705	13	2.03072	3.5672	9.03171e-38	4.56556e-39	up
VIT_13s0156g00110.t01	1660	Vitis vinifera,, contig VV78X130743.8, clone ENTAV 115	259	9.46212	78	4.27186	1.1473	7.39015e-11	1.26462e-11	up
VIT_13s0156g00150.t01	711	Putative uncharacterized protein	419	35.7389	590	75.4419	-1.07787	1.92022e-31	1.17405e-32	down
VIT_13s0156g00220.t01	1647	Putative uncharacterized protein	1620	59.6511	477	26.3303	1.17983	1.11608e-65	3.27256e-67	up
VIT_13s0156g00340.t01	2276	Putative uncharacterized protein	194	5.16923	302	12.0633	-1.2226	4.86663e-20	4.58709e-21	down
VIT_13s0158g00070.t01	1592	serine carboxypeptidase-like 40	182	6.93306	58	3.31219	1.06571	3.58668e-07	8.86136e-08	up
VIT_13s0175g00010.t01	225	Putative uncharacterized protein	0.5	0.134767	24	9.69748	-6.16907	5.78546e-08	1.30669e-08	down
VIT_13s0320g00040.t01	1731	beta-hexosaminidase-like	61	2.13712	121	6.35505	-1.57223	3.48682e-12	5.36682e-13	down
VIT_14s0006g00630.t01	906	glutathione S-transferase DHAR3, chloroplastic-like	472	31.5944	696	69.8412	-1.14441	1.34851e-40	6.35523e-42	down
VIT_14s0006g00640.t01	2251	DELLA protein GAI1-like	7588	204.432	2453	99.0723	1.04507	3.05506e-251	2.75523e-253	up
VIT_14s0006g00650.t01	1250	WD repeat-containing protein 75-like	30	1.45549	109	7.92769	-2.4454	5.39616e-19	5.3732e-20	down
VIT_14s0006g01380.t01	324	protein FAR1-RELATED SEQUENCE 12-like	6	1.12306	20	5.61197	-2.32107	0.000369007	0.000142512	down
VIT_14s0006g01420.t01	1732	probable receptor-like serine/threonine-protein kinase At5g57670-like	209	7.31805	66	3.46439	1.07886	3.20981e-08	7.07222e-09	up
VIT_14s0006g01620.t01	1361	transcription repressor MYB6	218	9.71393	51	3.40677	1.51165	1.11275e-13	1.52024e-14	up
VIT_14s0006g02230.t01	1100	Putative uncharacterized protein	28	1.5437	61	5.04159	-1.70749	2.27041e-07	5.47547e-08	down
VIT_14s0006g02290.t01	1189	ethylene-responsive transcription factor ERF034-like	205	10.4561	29	2.21741	2.23739	2.58384e-21	2.2968e-22	up
VIT_14s0006g02300.t01	282	chloroplast DNA	11	2.36559	59	19.021	-3.00732	3.95267e-13	5.65973e-14	down
VIT_14s0006g02310.t01	471	Putative uncharacterized protein	802	103.264	255	49.2209	1.069	3.17651e-28	2.15812e-29	up
VIT_14s0006g02530.t01	602	non-specific lipid-transfer protein 2-like	6041	608.568	944	142.563	2.09382	0	0	up
VIT_14s0006g02550.t01	556	probable non-specific lipid-transfer protein AKCS9-like	7521	820.347	365	59.6827	3.78085	0	0	up
VIT_14s0006g02570.t01	1460	non-specific lipid-transfer protein 2-like	10030	416.624	686	42.7171	3.28586	0	0	up
VIT_14s0030g00440.t01	1574	gibberellin receptor GID1A (GID1A)	1331	51.2826	440	25.4143	1.01283	2.01105e-42	9.17072e-44	up
VIT_14s0030g00460.t01	699	Putative uncharacterized protein	102	8.84952	27	3.5117	1.33343	5.95815e-06	1.72776e-06	up
VIT_14s0030g00650.t01	2067	bifunctional 3-dehydroquinate dehydratase/shikimate dehydrogenase, chloroplastic-like	52	1.52567	159	6.99338	-2.19655	4.30435e-24	3.35836e-25	down
VIT_14s0030g00660.t01	2031	bifunctional 3-dehydroquinate dehydratase/shikimate dehydrogenase, chloroplastic-like	31	0.925654	217	9.7136	-3.39146	8.32778e-51	3.12744e-52	down
VIT_14s0030g00720.t01	859	inactive FRIGIDA-like protein 2	120	8.47198	37	3.91597	1.11333	2.17927e-05	6.79927e-06	up
VIT_14s0030g00820.t01	140	Putative uncharacterized protein	0.5	0.21659	22	14.2865	-6.04354	2.10431e-07	5.04666e-08	down
VIT_14s0030g01000.t01	568	probable disease resistance protein At4g27220	39	4.16402	58	9.28346	-1.15669	0.000212591	7.82346e-05	down
VIT_14s0030g01620.t01	672	40S ribosomal protein S24-2-like, transcript variant 2	1519	137.084	2126	287.623	-1.06913	8.23871e-110	1.52032e-111	down
VIT_14s0030g01710.t01	969	Putative uncharacterized protein	85	5.31976	26	2.43938	1.12484	0.000349481	0.00013413	up
VIT_14s0030g01720.t01	918	DNA-damage-repair/toleration protein DRT102-like	1731	114.354	484	47.9328	1.25442	3.45793e-77	8.77997e-79	up
VIT_14s0030g01730.t01	1172	Putative uncharacterized protein	530	27.4249	152	11.7909	1.21781	3.72564e-23	3.02573e-24	up
VIT_14s0030g01930.t01	2670	peptide-N(4)-(N-acetyl-beta-glucosaminyl)asparagine amidase-like	190	4.31558	276	9.39784	-1.12278	3.45601e-16	4.00233e-17	down
VIT_14s0036g01260.t01	267	strain PN40024 mitochondrion	6	1.36281	41	13.9606	-3.3567	2.5779e-10	4.63311e-11	down
VIT_14s0036g01270.t01	276	ATP synthase subunit a	25	5.49323	161	53.0331	-3.27117	8.48081e-37	4.44005e-38	down
VIT_14s0060g00210.t01	1598	flap endonuclease 1-like	69	2.6186	99	5.63234	-1.10494	2.39596e-06	6.56446e-07	down
VIT_14s0060g00310.t01	477	Putative uncharacterized protein	42	5.33983	7	1.33417	2.00086	0.000116384	4.08976e-05	up
VIT_14s0060g00340.t01	627	Putative uncharacterized protein	371	35.8842	110	15.9498	1.16981	1.52343e-15	1.83118e-16	up
VIT_14s0060g00430.t01	1525	myosin heavy chain, cardiac muscle isoform	86	3.41999	129	7.69042	-1.16907	1.33945e-08	2.83662e-09	down
VIT_14s0060g00440.t01	2072	glucan endo-1,3-beta-glucosidase 12	287	8.40018	76	3.33468	1.33287	8.36496e-15	1.05423e-15	up
VIT_14s0060g00590.t01	2482	putative RNA polymerase II subunit B1 CTD phosphatase RPAP2 homolog	329	8.03879	96	3.51641	1.19287	2.62289e-14	3.43541e-15	up
VIT_14s0060g00690.t01	1329	ADP-ribosylation factor 2-like	43492	1984.64	7726	528.518	1.90885	0	0	up
VIT_14s0060g00710.t01	627	trafficking protein particle complex subunit 4-like	1172	113.359	209	30.3046	1.90329	6.48381e-96	1.34642e-97	up
VIT_14s0060g00910.t01	1539	probable Xaa-Pro aminopeptidase 3-like	61	2.40374	111	6.55714	-1.44779	4.29897e-10	7.88536e-11	down
VIT_14s0060g00970.t01	413	Putative uncharacterized protein	384	56.3869	109	23.9942	1.23267	2.33691e-17	2.5442e-18	up
VIT_14s0060g01460.t01	1773	exopolyphosphatase-like	42	1.4366	109	5.58918	-1.95997	1.12479e-14	1.43161e-15	down
VIT_14s0060g01490.t01	758	chaperone protein DnaJ-like	11036	882.956	3020	362.216	1.28549	0	0	up
VIT_14s0060g01510.t01	2291	importin subunit alpha-1-like, transcript variant 1	600	15.8826	838	33.2544	-1.06609	1.58325e-43	7.00022e-45	down
VIT_14s0060g01680.t01	3633	topless-related protein 3-like	867	14.4727	254	6.35622	1.1871	7.21592e-36	3.86794e-37	up
VIT_14s0060g01720.t01	445	Putative uncharacterized protein	10027	1366.49	1343	274.376	2.31625	0	0	up
VIT_14s0060g01730.t01	416	Putative uncharacterized protein	7986	1164.21	1034	225.974	2.36513	0	0	up
VIT_14s0060g01790.t01	624	Putative uncharacterized protein	71	6.90034	151	22	-1.67276	3.0445e-16	3.51592e-17	down
VIT_14s0060g01800.t01	525	Putative uncharacterized protein	64	7.39294	7	1.21219	2.60854	1.32914e-08	2.81232e-09	up
VIT_14s0060g01920.t01	968	malignant T-cell-amplified sequence 1 homolog	235	14.7228	314	29.4907	-1.00221	2.36032e-15	2.86552e-16	down
VIT_14s0060g01960.t01	1871	putative pectinesterase/pectinesterase inhibitor 22	103	3.33857	158	7.67739	-1.20139	1.05599e-10	1.83292e-11	down
VIT_14s0060g02240.t01	895	probable U6 snRNA-associated Sm-like protein LSm4-like	124	8.40225	173	17.5733	-1.06454	9.42867e-10	1.78112e-10	down
VIT_14s0060g02260.t01	1450	26S protease regulatory subunit 6A homolog A-like	485	20.2848	656	41.1307	-1.01982	6.42654e-32	3.87281e-33	down
VIT_14s0060g02270.t01	609	translationally-controlled tumor protein homolog	292	29.0778	76	11.3456	1.35779	1.89968e-15	2.29311e-16	up
VIT_14s0066g00180.t01	845	ras-related protein RABB1b-like	700	50.2387	233	25.0686	1.00292	2.22556e-22	1.87127e-23	up
VIT_14s0066g00300.t01	592	Putative uncharacterized protein	563	57.6744	119	18.2749	1.65807	1.58904e-38	7.84894e-40	up
VIT_14s0066g00470.t01	539	Putative uncharacterized protein	285	32.0666	94	15.8551	1.01612	6.55207e-10	1.21999e-10	up
VIT_14s0066g00590.t01	1717	SCF E3 ubiquitin ligase complex F-box protein grrA-like	101	3.56737	142	7.5188	-1.07564	2.56679e-08	5.5949e-09	down
VIT_14s0066g00820.t01	1859	Putative uncharacterized protein	129	4.2083	217	10.6123	-1.33443	1.12567e-16	1.26821e-17	down
VIT_14s0066g01300.t01	1510	CASP-like protein	126	5.06046	411	24.7454	-2.28982	4.64602e-64	1.39454e-65	down
VIT_14s0066g01370.t01	641	Putative uncharacterized protein	25	2.36526	47	6.66608	-1.49484	4.47459e-05	1.46787e-05	down
VIT_14s0066g01610.t01	1739	RING-H2 finger protein ATL46-like	292	10.1831	54	2.82309	1.85083	1.21839e-23	9.68647e-25	up
VIT_14s0066g01750.t01	1402	ankyrin repeat domain-containing protein EMB506, chloroplastic-like	80	3.4605	130	8.42996	-1.28455	7.14985e-10	1.33593e-10	down
VIT_14s0066g01790.t01	1104	gibberellin-regulated protein 14	46	2.52688	78	6.42327	-1.34595	9.58321e-07	2.49752e-07	down
VIT_14s0066g01960.t01	1166	metalloendoproteinase 1-like	36	1.87241	133	10.3701	-2.46946	3.29213e-23	2.66605e-24	down
VIT_14s0066g02060.t01	1794	ATP-dependent zinc metalloprotease FtsH-like	169	5.71296	367	18.5983	-1.70286	4.39103e-39	2.13236e-40	down
VIT_14s0066g02120.t01	1271	Putative uncharacterized protein	60	2.86288	902	64.5196	-4.4942	1.82334e-250	1.65282e-252	down
VIT_14s0066g02190.t01	1981	Putative uncharacterized protein	260	7.9595	520	23.8643	-1.58411	1.03085e-49	3.98096e-51	down
VIT_14s0066g02200.t01	1270	putative rRNA methyltransferase ylbH-like	137	6.54205	289	20.6883	-1.661	6.37165e-30	4.0578e-31	down
VIT_14s0066g02230.t01	1151	proline-, glutamic acid- and leucine-rich protein 1	49	2.58177	92	7.26679	-1.49296	6.74666e-09	1.38478e-09	down
VIT_14s0066g02610.t01	727	Putative uncharacterized protein	2270	189.36	734	91.7893	1.04473	1.61267e-75	4.16928e-77	up
VIT_14s0068g00140.t01	592	Putative uncharacterized protein	650	66.5868	115	17.6606	1.9147	6.25508e-54	2.20441e-55	up
VIT_14s0068g00150.t01	678	Putative uncharacterized protein	888	79.4292	273	36.6069	1.11755	2.03304e-33	1.18003e-34	up
VIT_14s0068g00160.t01	544	Putative uncharacterized protein	138	15.3843	39	6.51773	1.23902	5.83358e-07	1.48308e-07	up
VIT_14s0068g00300.t01	1340	ninja-family protein AFP2-like	114	5.15937	215	14.5869	-1.49941	1.60496e-19	1.55136e-20	down
VIT_14s0068g00410.t01	1592	ribosome biogenesis protein WDR12 homolog-like	89	3.39034	162	9.25129	-1.44822	2.97852e-14	3.91359e-15	down
VIT_14s0068g00640.t01	2814	acyl-CoA synthetase short-chain family member 2 (ACSS2), mRNA	747	16.0988	1005	32.4693	-1.01212	7.4583e-48	2.99063e-49	down
VIT_14s0068g00740.t01	1035	Putative uncharacterized protein	1012	59.2976	277	24.3316	1.28514	3.72702e-47	1.5117e-48	up
VIT_14s0068g00750.t01	1149	Putative uncharacterized protein	319	16.8371	102	8.07069	1.06088	1.07614e-11	1.72604e-12	up
VIT_14s0068g00830.t01	936	Putative uncharacterized protein	1052	68.1611	166	16.1236	2.07977	1.07375e-96	2.21485e-98	up
VIT_14s0068g00850.t01	2624	potassium transporter 4	2967	68.5726	4192	145.241	-1.08274	1.75932e-220	1.71684e-222	down
VIT_14s0068g00910.t01	1268	histidine biosynthesis bifunctional protein hisIE, chloroplastic-like	275	13.1526	400	28.6795	-1.12468	4.42993e-23	3.60795e-24	down
VIT_14s0068g00920.t01	1471	Putative uncharacterized protein	914	37.6817	1335	82.5086	-1.13068	1.08087e-75	2.77941e-77	down
VIT_14s0068g01010.t01	1998	Putative uncharacterized protein	59	1.79083	166	7.55341	-2.0765	1.84856e-23	1.48076e-24	down
VIT_14s0068g01050.t01	819	N-alpha-acetyltransferase 30-like	203	15.0317	58	6.43835	1.22325	1.45535e-09	2.80408e-10	up
VIT_14s0068g01070.t01	621	Putative uncharacterized protein	27	2.63675	49	7.17356	-1.44393	4.91445e-05	1.61876e-05	down
VIT_14s0068g01160.t01	693	light-regulated protein-like	68	5.95076	12	1.57427	1.91839	1.4441e-06	3.83834e-07	up
VIT_14s0068g01190.t01	2205	aspartokinase 3, chloroplastic-like	350	9.62623	634	26.1403	-1.44123	1.14869e-52	4.14382e-54	down
VIT_14s0068g01380.t01	1412	zinc finger protein CONSTANS-LIKE 14-like	72	3.09239	104	6.69621	-1.11462	1.08168e-06	2.83751e-07	down
VIT_14s0068g01700.t01	628	ATPF1B, atpB; ATP synthase CF1 beta subunit gene subunit beta	1047	101.108	1483	214.69	-1.08636	8.51793e-79	2.11156e-80	down
VIT_14s0068g01730.t01	1022	ABC transporter I family member 11, chloroplastic-like	291	17.2679	89	7.91716	1.12504	9.94362e-12	1.58614e-12	up
VIT_14s0068g01790.t01	597	Putative uncharacterized protein	82	8.32983	7	1.06599	2.96609	4.22335e-12	6.54734e-13	up
VIT_14s0068g01830.t01	475	Putative uncharacterized protein	16	2.04279	37	7.08172	-1.79356	3.66008e-05	1.18392e-05	down
VIT_14s0068g01850.t01	207	Putative uncharacterized protein	88	25.7816	24	10.5407	1.29036	4.51598e-05	1.48249e-05	up
VIT_14s0068g01930.t01	1066	zinc finger protein 511-like	120	6.82686	30	2.55855	1.41589	2.32554e-07	5.6208e-08	up
VIT_14s0068g02060.t01	727	enhancer of yellow 2 transcription factor homolog	601	50.1345	188	23.5101	1.09253	4.06689e-22	3.47591e-23	up
VIT_14s0081g00700.t01	529	peptidyl-prolyl cis-trans isomerase CYP19-3-like	122	13.9862	234	40.2152	-1.52373	1.20125e-21	1.05058e-22	down
VIT_14s0083g00260.t01	826	Putative uncharacterized protein	28850	2118.18	4459	490.781	2.10967	0	0	up
VIT_14s0083g00590.t01	1270	protein FAM133A	106	5.06173	28	2.0044	1.33646	3.698e-06	1.03798e-06	up
VIT_14s0083g00870.t01	1612	probable leucine-rich repeat receptor-like serine/threonine-protein kinase At5g15730-like	80	3.00969	117	6.59859	-1.13254	1.47147e-07	3.47281e-08	down
VIT_14s0083g01070.t01	254	Putative uncharacterized protein	44	10.5055	5	1.78964	2.5534	3.97159e-06	1.12074e-06	up
VIT_14s0083g01140.t01	461	Putative uncharacterized protein	136	17.891	15	2.95815	2.59647	5.07308e-17	5.61459e-18	up
VIT_14s0083g01200.t01	973	Putative uncharacterized protein	117	7.29239	26	2.42935	1.58582	2.52569e-08	5.49597e-09	up
VIT_14s0108g00390.t01	852	homeobox-leucine zipper protein HOX21-like	119	8.4704	18	1.92072	2.14079	3.5974e-12	5.54535e-13	up
VIT_14s0108g00420.t01	568	transcription factor bHLH135-like	490	52.3172	111	17.7666	1.55812	7.7794e-31	4.84279e-32	up
VIT_14s0108g00600.t01	1627	ATP-dependent zinc metalloprotease FTSH 6	175	6.523	48	2.68216	1.28214	5.976e-09	1.21941e-09	up
VIT_14s0108g00630.t01	1474	vacuolar amino acid transporter 1-like	132	5.43092	259	15.9747	-1.55652	1.39639e-24	1.06883e-25	down
VIT_14s0108g00740.t01	700	gibberellin-regulated protein 4-like	28713	2487.58	6446	837.187	1.57112	0	0	up
VIT_14s0108g01280.t01	2202	WRKY transcription factor 4	281	7.73902	441	18.2076	-1.23432	2.98206e-29	1.93361e-30	down
VIT_14s0108g01440.t01	1581	Putative uncharacterized protein	177	6.7895	298	17.1362	-1.33567	1.45283e-22	1.21282e-23	down
VIT_14s0108g01470.t01	398	EID1-like F-box protein 2	567	86.3966	156	35.6346	1.2777	1.44124e-26	1.02851e-27	up
VIT_14s0108g01520.t01	2593	probable galacturonosyltransferase 13-like	259	6.05751	369	12.9376	-1.09478	1.68811e-20	1.55679e-21	down
VIT_14s0108g01640.t01	554	Vitis rotundifolia chloroplast, complete genome	409	44.7724	956	156.884	-1.80902	2.16186e-109	4.02937e-111	down
VIT_14s0128g00020.t01	1718	sodium/hydrogen exchanger 2-like	83	2.92989	214	11.3246	-1.95053	1.04123e-27	7.19452e-29	down
VIT_14s0128g00370.t01	1683	seryl-tRNA synthetase-like	203	7.3149	273	14.7472	-1.01153	1.12185e-13	1.53372e-14	down
VIT_14s0128g00490.t01	1112	Putative uncharacterized protein	245	13.3616	72	5.88651	1.18261	8.69008e-11	1.4955e-11	up
VIT_14s0128g00740.t01	2209	Putative uncharacterized protein	155	4.25532	249	10.2479	-1.26798	1.27197e-17	1.36892e-18	down
VIT_14s0128g00770.t01	1115	F-box protein At1g55000-like	355	19.3086	107	8.72447	1.1461	1.80552e-14	2.32893e-15	up
VIT_14s0128g00890.t01	2561	sucrose nonfermenting 4-like protein-like, transcript variant 2	351	8.31178	485	17.2172	-1.05062	5.63959e-25	4.24626e-26	down
VIT_14s0171g00110.t01	1179	triacylglycerol lipase 2-like	147	7.56137	34	2.62178	1.5281	1.05056e-09	1.99355e-10	up
VIT_14s0171g00160.t01	1276	probable adenylate kinase 1, chloroplastic-like	1103	52.423	354	25.2222	1.0555	1.03644e-37	5.24884e-39	up
VIT_14s0171g00220.t01	1115	ribosome-recycling factor-like	91	4.94952	151	12.3121	-1.31472	1.12935e-11	1.81452e-12	down
VIT_14s0171g00250.t01	985	50S ribosomal protein L13-like	102	6.28001	140	12.9218	-1.04096	7.68695e-08	1.75642e-08	down
VIT_14s0171g00360.t01	1570	Putative uncharacterized protein	191	7.37786	46	2.66372	1.46976	1.14734e-11	1.84502e-12	up
VIT_14s0171g00400.t01	1893	Lysine histidine transporter 1-like	160	5.12585	271	13.0151	-1.34433	8.37758e-21	7.59415e-22	down
VIT_14s0171g00410.t01	2387	Putative uncharacterized protein	761	19.3343	234	8.91238	1.11728	9.47583e-29	6.2845e-30	up
VIT_14s0171g00430.t01	1157	prohibitin-1, mitochondrial-like	619	32.4455	855	67.1836	-1.05009	2.48864e-43	1.10609e-44	down
VIT_14s0219g00110.t01	889	Putative uncharacterized protein	180	12.2791	37	3.78382	1.69829	2.17579e-13	3.043e-14	up
VIT_14s0219g00170.t01	1626	zinc finger CCCH domain-containing protein 43-like, transcript variant 1	352	13.1286	522	29.1864	-1.15258	5.23366e-31	3.23624e-32	down
VIT_14s0219g00230.t01	1227	pectate lyase (PEL)	160	7.9081	44	3.26016	1.27839	3.04875e-08	6.70606e-09	up
VIT_15s0021g00640.t01	832	ras-related protein RABH1b-like	37	2.69696	63	6.88411	-1.35193	1.10206e-05	3.29899e-06	down
VIT_15s0021g01580.t01	1215	COP9 signalosome complex subunit 7-like, transcript variant 1	96	4.79172	245	18.3324	-1.93578	2.76366e-31	1.69613e-32	down
VIT_15s0021g01850.t01	1468	FKBP-type peptidyl-prolyl cis-trans isomerase 6, chloroplastic-like	91	3.75934	157	9.72308	-1.37093	7.92728e-13	1.15929e-13	down
VIT_15s0021g01870.t01	681	actin-related protein 2/3 complex subunit 5-like	128	11.3988	31	4.13852	1.4617	4.14684e-08	9.23459e-09	up
VIT_15s0021g01880.t01	1046	homeobox-leucine zipper protein HAT3-like	948	54.9634	264	22.9458	1.26024	6.30326e-43	2.84816e-44	up
VIT_15s0021g02230.t01	1963	T-complex protein 1 subunit alpha-like	323	9.97881	568	26.3062	-1.39846	3.30102e-45	1.40151e-46	down
VIT_15s0021g02410.t01	1231	malate dehydrogenase, cytoplasmic-like	21	1.03457	72	5.31747	-2.36171	2.01582e-12	3.05422e-13	down
VIT_15s0021g02450.t01	2341	elongation factor G, mitochondrial-like	173	4.48169	261	10.1361	-1.17738	1.69419e-16	1.92675e-17	down
VIT_15s0021g02790.t01	1233	Putative uncharacterized protein	117	5.75466	161	11.8712	-1.04466	6.64842e-09	1.36277e-09	down
VIT_15s0024g00260.t01	883	sodium/hydrogen exchanger 6-like	46	3.15932	109	11.2227	-1.82873	1.83299e-13	2.54663e-14	down
VIT_15s0024g00400.t01	3465	putative disease resistance protein RGA4-like	98	1.71522	205	5.37875	-1.64888	2.7837e-21	2.47832e-22	down
VIT_15s0024g00410.t01	874	protein PHLOEM PROTEIN 2-LIKE A1-like	22	1.52654	53	5.51309	-1.8526	3.37281e-07	8.31036e-08	down
VIT_15s0024g00630.t01	444	pyruvate decarboxylase 1	30	4.09765	113	23.138	-2.4974	4.14218e-20	3.88892e-21	down
VIT_15s0024g00790.t01	1151	tRNA (guanine-N(7)-)-methyltransferase-like	111	5.8485	182	14.3756	-1.29749	1.3612e-13	1.871e-14	down
VIT_15s0024g00820.t01	1993	Putative uncharacterized protein	578	17.588	895	40.8269	-1.21493	4.44947e-57	1.48371e-58	down
VIT_15s0024g00850.t01	1663	geranyl diphosphate synthase (GPPS), mRNA	90	3.28206	164	8.96565	-1.44981	1.94893e-14	2.52292e-15	down
VIT_15s0024g00870.t01	573	Putative uncharacterized protein	62	6.56196	11	1.74529	1.91066	4.68553e-06	1.33423e-06	up
VIT_15s0024g00900.t01	672	Putative uncharacterized protein	17	1.53418	69	9.33491	-2.60517	3.09773e-13	4.38541e-14	down
VIT_15s0024g00930.t01	929	B3 domain-containing protein	77	5.02657	9	0.880759	2.51275	9.173e-10	1.73007e-10	up
VIT_15s0024g01170.t01	1201	Putative uncharacterized protein	46	2.3228	289	21.8769	-3.23547	8.61545e-65	2.5581e-66	down
VIT_15s0024g01530.t01	906	Putative uncharacterized protein	58	3.88237	111	11.1385	-1.52054	8.94673e-11	1.54091e-11	down
VIT_15s0024g01960.t01	849	Putative uncharacterized protein	49	3.50014	78	8.35252	-1.2548	3.68331e-06	1.03351e-06	down
VIT_15s0024g01980.t01	336	Putative uncharacterized protein	34	6.13672	5	1.35289	2.18143	0.000256948	9.61267e-05	up
VIT_15s0045g00550.t01	922	Putative uncharacterized protein	41	2.69681	70	6.90236	-1.35584	3.21025e-06	8.93723e-07	down
VIT_15s0045g00620.t01	1166	Putative uncharacterized protein	82	4.26493	159	12.3974	-1.53944	3.09089e-15	3.78964e-16	down
VIT_15s0045g00770.t01	390	30S ribosomal protein S15, chloroplastic-like	8	1.244	27	6.29404	-2.33899	2.83494e-05	9.00031e-06	down
VIT_15s0045g01120.t01	603	pyrophosphate--fructose 6-phosphate 1-phosphotransferase subunit alpha-like	757	76.1334	129	19.4492	1.96882	5.0639e-65	1.50123e-66	up
VIT_15s0046g00050.t01	209	arginine/serine-rich-splicing factor RSP31-like	48	13.9281	10	4.34995	1.67893	0.000266215	9.97907e-05	up
VIT_15s0046g00070.t01	446	calcium-binding protein KIC-like	218	29.6427	55	11.2114	1.40272	2.40099e-12	3.65222e-13	up
VIT_15s0046g00120.t01	1332	Putative uncharacterized protein	1066	48.5344	309	21.0904	1.20242	8.61321e-45	3.69673e-46	up
VIT_15s0046g00200.t01	793	Putative uncharacterized protein	659	50.3975	214	24.5341	1.03856	2.5562e-22	2.1611e-23	up
VIT_15s0046g00430.t01	594	Putative uncharacterized protein	111	11.3327	27	4.13245	1.45542	3.90871e-07	9.71303e-08	up
VIT_15s0046g00450.t01	894	Putative uncharacterized protein	965	65.4616	307	31.2199	1.06818	9.65075e-34	5.54354e-35	up
VIT_15s0046g00460.t01	1286	probable sugar phosphate/phosphate translocator At3g14410-like	116	5.47033	188	13.2907	-1.28071	9.52862e-14	1.29651e-14	down
VIT_15s0046g00950.t01	1814	beclin 1 protein (ATG6), mRNA	75	2.50738	105	5.26238	-1.06953	2.23097e-06	6.07836e-07	down
VIT_15s0046g01010.t01	2577	DEAD-box ATP-dependent RNA helicase 31-like	439	10.3311	826	29.1404	-1.49603	2.89186e-72	7.7439e-74	down
VIT_15s0046g01050.t01	1128	abscisic acid receptor PYL9-like	1839	98.8711	583	46.9883	1.07325	4.89485e-64	1.47149e-65	up
VIT_15s0046g01070.t01	2035	protein ROOT PRIMORDIUM DEFECTIVE	276	8.2251	380	16.9766	-1.04544	1.2623e-19	1.21373e-20	down
VIT_15s0046g01120.t01	1147	ribosome biogenesis regulatory protein homolog-like	113	5.97464	179	14.188	-1.24774	1.16445e-12	1.73412e-13	down
VIT_15s0046g01220.t01	332	Putative uncharacterized protein	569	103.937	186	50.9337	1.02902	3.99773e-19	3.92895e-20	up
VIT_15s0046g01230.t01	1396	protein trichome birefringence-like 25	1255	54.5199	301	19.6025	1.47575	8.8965e-72	2.39879e-73	up
VIT_15s0046g01330.t01	1214	CMP-sialic acid transporter-like	44	2.19802	78	5.84126	-1.41008	3.67385e-07	9.09543e-08	down
VIT_15s0046g01340.t01	567	Putative uncharacterized protein	2713	290.177	760	121.86	1.25171	3.3008e-120	5.57207e-122	up
VIT_15s0046g01480.t01	813	Putative uncharacterized protein	59	4.40107	90	10.0643	-1.19332	1.70167e-06	4.56307e-07	down
VIT_15s0046g01560.t01	4073	BAG family molecular chaperone regulator 6	8654	128.854	732	16.3391	2.97934	0	0	up
VIT_15s0046g01590.t01	1646	acidic endochitinase-like	61	2.24748	97	5.35762	-1.25328	2.18141e-07	5.25125e-08	down
VIT_15s0046g01690.t01	904	acidic endochitinase-like	97	6.50729	0.5	0.0502842	7.01581	4.88764e-19	4.84876e-20	up
VIT_15s0046g01820.t01	1231	E3 ubiquitin-protein ligase At3g02290-like	50	2.46325	78	5.76059	-1.22565	5.62095e-06	1.61997e-06	down
VIT_15s0046g01830.t01	3849	pentatricopeptide repeat-containing protein At2g46050, mitochondrial-like	451	7.106	619	14.6209	-1.04092	3.6072e-31	2.22051e-32	down
VIT_15s0046g01870.t01	1133	Putative uncharacterized protein	37	1.98047	63	5.05523	-1.35193	1.10206e-05	3.29899e-06	down
VIT_15s0046g01880.t01	671	E3 ubiquitin-protein ligase RHA1B-like	168	15.1839	44	5.96157	1.34878	2.99325e-09	5.92364e-10	up
VIT_15s0046g02010.t01	1547	mitogen-activated protein kinase homolog MMK2-like	2241	87.8513	738	43.3707	1.01834	1.60499e-71	4.34242e-73	up
VIT_15s0046g02040.t01	1785	CAAX prenyl protease 1 homolog-like	360	12.231	502	25.5679	-1.0638	2.46584e-26	1.77907e-27	down
VIT_15s0046g02070.t01	1042	Putative uncharacterized protein	691	40.2168	200	17.4499	1.20458	2.04159e-29	1.31907e-30	up
VIT_15s0046g02110.t01	568	late embryogenesis abundant protein Lea14-A-like	822	87.7648	1188	190.151	-1.11543	5.45155e-66	1.58842e-67	down
VIT_15s0046g02140.t01	1124	39S ribosomal protein L46, mitochondrial	348	18.7763	101	8.16931	1.20063	3.22115e-15	3.95828e-16	up
[truncated: 476 more rows]

## Sheet: Photosynthesis-related DEGs
Gene	Length	Function	read_A	RPKM_A	read_B	RPKM_B	log2(Fold_change) normalized	q-value(Benjamini et al. 1995)	p_value	Result
PSII
VIT_00s2608g00020.t01	124	psbB; Photosystem II CP47 chlorophyll apoprotein gene	341	166.774	1008	739.042	-2.14776	2.27336e-144	3.21731e-146	down
VIT_00s0505g00050.t01	206	psbB; Photosystem II cp47 protein gene	180	52.991	549	242.29	-2.19292	5.58838e-81	1.36724e-82	down
VIT_00s0275g00010.t01	440	Photosystem II D2 protein (psbD)	1678	231.279	2308	476.885	-1.04401	1.20673e-114	2.14869e-116	down
VIT_00s0332g00110.t01	1960	Photosystem II reaction center protein J	1192	36.8822	6022	279.328	-2.92097	0	0	down
PSI
VIT_18s0001g08620.t01	741	psaB; photosystem I P700 apoprotein A2 gene	945	77.3411	9459	1160.53	-3.90741	0	0	down
VIT_09s0002g08330.t01	792	psaB; photosystem I P700 apoprotein A2 gene	1246	95.409	13561	1556.67	-4.02819	0	0	down
VIT_00s0246g00200.t01	824	Photosystem I iron-sulfur center	1111	81.768	2118	233.684	-1.51495	8.53742e-188	9.67379e-190	down
ATP Synthase
VIT_14s0068g01700.t01	628	ATPF1B, atpB; ATP synthase CF1 beta subunit gene subunit beta	1047	101.108	1483	214.69	-1.08636	8.51793e-79	2.11156e-80	down
VIT_13s0067g03310.t01	643	ATPF1A, atpA; ATP synthase CF1 alpha subunit protein gene subunit alpha	1205	113.651	1860	262.986	-1.21038	3.30033e-117	5.75444e-119	down
VIT_10s0003g04310.t01	497	ATPF0C; ATP synthase gene subunit c	523	63.8178	826	151.096	-1.24344	1.14416e-54	3.96873e-56	down
VIT_09s0002g00310.t01	280	ATP synthase subunit a, chloroplastic-like (LOC100242963), miscRNA	209	45.2673	351	113.967	-1.33207	2.61787e-26	1.88997e-27	down
VIT_00s0246g00220.t01	1318	ATPF0B, atp8; ATPase subunit 8	185	8.51242	761	52.4928	-2.62448	5.6064e-138	8.11582e-140	down
VIT_01s0146g00390.t01	733	ATPF0B; ATP synthase protein YMF19	89	7.36347	394	48.8678	-2.73043	7.86305e-75	2.04377e-76	down
Cytochrome b6-f complex
VIT_11s0016g02030.t01	366	petA; cytochrome f	67	11.1017	146	36.2662	-1.70784	3.54202e-16	4.10686e-17	down
VIT_06s0080g00090.t01	1698	cytochrome P450 94A1-like	48	1.71435	318	17.0263	-3.31203	1.15421e-72	3.08543e-74	down
VIT_07s0141g00920.t01	1694	cytochrome P450 94A1-like	331	11.8498	490	26.2974	-1.15006	4.65184e-29	3.03783e-30	down
RuBisCO
VIT_06s0061g00270.t01	2083	ruBisCO large subunit-binding protein subunit alpha, chloroplastic-like	7886	229.596	10605	462.862	-1.01149	0	0	down
VIT_09s0002g03930.t01	2138	ruBisCO large subunit-binding protein subunit beta, chloroplastic-like	613	17.388	1069	45.457	-1.38641	2.47506e-83	5.88374e-85	down
VIT_06s0004g00240.t01	2107	ruBisCO large subunit-binding protein subunit beta, chloroplastic-like	4865	140.028	6577	283.788	-1.0191	0	0	down
